# Supplementary material for: Phase IV Drug Trials With a Canadian Site: A Comparison of Industry-Funded and Non-Industry-Funded Trials
Source: Int J Health Policy Manag. 2024 Apr 8;13:8239. doi: 10.34172/ijhpm.2024.8239 (PMC11607594; doi:10.34172/ijhpm.2024.8239)
Supplement: Supplementary file 1 — contains Table S1. [file ijhpm-13-8239-s001.xlsx]

## Sheet: Industry Dataset
Rank	NCT Number	Title	Study Results	Conditions	Interventions	Outcome Measures	Outcome (surrogate, clinical scale, clinical)	Sponsor/Collaborators	Gender	Age	Enrollment	Funded Bys	Study Type	Study Designs	Other IDs	Start Date	Primary Completion Date	Completion Date	First Posted	Results First Posted	Last Update Posted	Locations	Location (Canada vs Canada + international)	Study Documents	URL	Published (Y/N)	Publication date	Method of determining publication (ClinicalTrials.gov ID, Other ID, Title)	Publication URL	Time from primary completion to publication	Time from trial start date to publication	Time from trial completion date to publication
77	NCT00203658	Assessment of Long-Term Out-of-Hospital Treatment of Patients With Proximal Deep Vein Thrombosis (DVT) Using Low-Molecular-Weight Heparin (LMWH) Versus LMWH Followed by Warfarin	No Results Available	Thrombosis|Thromboembolism|Venous Thrombosis	Drug: Tinzaparin sodium	objectively documented recurrent venous thromboembolism during initial treatment or during the 12 week follow-up period|death during initial treatment or during the 12 week follow-up period|safety endpoint for assessing harm was the occurrence of bleeding (all, major or minor) during the 12 week treatment interval|recurrent venous thromboembolism at 12 months|death at 12 months	Clinical	University of Calgary|Canadian Institutes of Health Research (CIHR)|LEO Pharma|Dupont Applied Biosciences	All	18 Years and older (Adult, Older Adult)	400	Other|Industry	Interventional	Allocation: Randomized|Masking: None (Open Label)|Primary Purpose: Treatment	2736-2	1997-04-01		2000-10-01	2005-09-20		2007-02-09	Thrombosis Research Unit, University of Calgary, Calgary, Alberta, Canada	C		https://ClinicalTrials.gov/show/NCT00203658	Y	2009-08-01	Title in Scholar	https://pubmed.ncbi.nlm.nih.gov/19635277/	#VALUE!	12.3425	8.83836
75	NCT00203580	Trial of the Effect of Low-Molecular-Weight Heparin (LMWH) Versus Warfarin on Mortality in the Long-Term Treatment of Proximal Deep Vein Thrombosis (DVT) (Main LITE Study)	No Results Available	Thrombosis|Thromboembolism|Venous Thrombosis	Drug: Tinzaparin sodium	objectively documented recurrent venous thromboembolism during initial treatment or during the 12 week follow-up period|death during initial treatment or during the 12 week follow-up period|safety endpoint for assessing harm was the occurrence of bleeding (all, major or minor) during the 12 week treatment interval|recurrent venous thromboembolism at 12 months|death at 12 months	Clinical	University of Calgary|Canadian Institutes of Health Research (CIHR)|LEO Pharma|Dupont Applied Biosciences	All	18 Years and older (Adult, Older Adult)	910	Other|Industry	Interventional	Allocation: Randomized|Masking: None (Open Label)|Primary Purpose: Treatment	2736-1	1994-12-01		2002-03-01	2005-09-20		2007-02-09	Thrombosis Research Unit, University of Calgary, Calgary, Alberta, Canada	C		https://ClinicalTrials.gov/show/NCT00203580	Y	2007-01-04	Title in Scholar	https://pubmed.ncbi.nlm.nih.gov/17208082/	#VALUE!	12.1014	4.84932
7	NCT00035347	Intravenous Azithromycin Plus Intravenous Ceftriaxone Followed by Oral Azithromycin With Intravenous Levofloxacin Followed by Oral Levofloxacin for the Treatment of Moderate to Severely Ill Hospitalized Patients With Community Acquired Pneumonia	No Results Available	Community-Acquired Pneumonia (CAP)	Drug: IV azithromycin|Drug: ceftriaxone|Drug: oral azithromycin|Drug: IV levofloxacin|Drug: oral levofloxacin	Efficacy of sequential therapy with IV Zithromax® plus IV Rocephin® followed by oral Zithromax® to IV Levaquin® (levofloxacin) followed by oral Levaquin® in the treatment of moderate to severely ill subjects with community-acquired pneumonia.|Safety and toleration of IV Zithromax® plus IV Rocephin® followed by oral Zithromax® to IV Levaquin® followed by oral Levaquin®, and to compare the bacterio…	Clinical	Pfizer	All	18 Years and older (Adult, Older Adult)	219	Industry	Interventional	Allocation: Randomized|Intervention Model: Parallel Assignment|Masking: None (Open Label)|Primary Purpose: Treatment	A0661035	2001-01-01		2002-06-01	2002-05-06		2017-03-10	Pfizer Investigational Site, Birmingham, Alabama, United States|Pfizer Investigational Site, Long Beach, California, United States|Pfizer Investigational Site, Sylmar, California, United States|Pfizer Investigational Site, Sarasota, Florida, United States|Pfizer Investigational Site, Columbus, Georgia, United States|Pfizer Investigational Site, Columbus, Georgia, United States|Pfizer Investigatio…	C+I		https://ClinicalTrials.gov/show/NCT00035347	Y	2004-10-01	Title in Scholar	https://pubmed.ncbi.nlm.nih.gov/15606222/	#VALUE!	3.75068	2.33699
5	NCT00034840	Telmisartan vs. Valsartan in Patients With Mild to Moderate Hypertension Following a Missed Dose	No Results Available	Hypertension	Drug: telmisartan, valsartan	Change in the 24-hour mean diastolic blood pressure (DBP), as measured by ABPM after a missed dose|Change in the mean DBP during the last 6 hours of the 24-hour dosing interval, as measured by ABPM after an active dose of study medication|Change in 24-hour ABPM mean systolic blood pressure (SBP) after a missed dose|Change in the last 6 hour ABPM mean SBP measured after a dose of active treatment|…	Surrogate	Boehringer Ingelheim|GlaxoSmithKline|Bayer	All	18 Years and older (Adult, Older Adult)	490	Industry	Interventional	Allocation: Randomized|Intervention Model: Parallel Assignment|Masking: Double|Primary Purpose: Treatment	502.327	2001-10-01	2002-08-01	2002-08-01	2002-05-03		2013-11-01	Memorial Research Medical Clinic, Long Beach, California, United States|National Research Institute, Los Angeles, California, United States|Orange County Research Center, Orange, California, United States|University of Conn. Health Services Center, Hypertension and Vascular Disease, Farmington, Connecticut, United States|Alan Graff, Fort Lauderdale, Florida, United States|Greater Ft. Lauderdale H…	C+I		https://ClinicalTrials.gov/show/NCT00034840	Y	2004-04-01	Title in Scholar	https://pubmed.ncbi.nlm.nih.gov/15062889/	1.66849	2.50137	1.66849
10	NCT00048165	A Study to Evaluate the Efficacy and Safety of Zenapax in Combination With CellCept, Cyclosporine, and Corticosteroids in Patients Undergoing Cardiac Transplantation	Has Results	Heart Transplantation	Drug: Daclizumab|Drug: Methylprednisolone|Drug: Mycophenolate mofetil|Drug: Placebo|Drug: cyclosporine	Number of Participants Who Developed Acute Rejection Episode Within 6 Months Post-Transplant|Number of Participants Who Developed Acute Rejection Episode Within the 12 Months PT|Number of Acute Rejection Episodes Per Participant Within the First 6 Months and 12 Months PT|Number of Participant Who Died Within 6 Months 12 Months and 3 Years PT|Number of Participants With Worst ISHLT Biopsy Grade Wi…	Clinical	Hoffmann-La Roche	All	13 Years and older (Child, Adult, Older Adult)	434	Industry	Interventional	Allocation: Randomized|Intervention Model: Parallel Assignment|Masking: Double|Primary Purpose: Treatment	NR15880	1999-08-01	2002-08-01	2002-08-01	2002-10-25	2016-06-13	2016-06-13	Birmingham, Alabama, United States|Los Angeles, California, United States|Tampa, Florida, United States|Louisville, Kentucky, United States|Baltimore, Maryland, United States|Boston, Massachusetts, United States|Boston, Massachusetts, United States|Ann Arbor, Michigan, United States|Minneapolis, Minnesota, United States|Albuquerque, New Mexico, United States|New York, New York, United States|Durh…	C+I		https://ClinicalTrials.gov/show/NCT00048165	Y	2005-06-30	Title in Scholar	https://pubmed.ncbi.nlm.nih.gov/15987919/	2.91507	5.91781	2.91507
61	NCT00175565	Inhaled Steroid Reduces Systemic Inflammation in COPD	No Results Available	Chronic Obstructive Pulmonary Disease|Emphysema|Chronic Bronchitis	Drug: inhaled fluticasone 500 mcg b.i.d.	Change in serum C-reactive protein (CRP) levels|Change in serum interleukin-6 and monocyte chemoattractant protein-1 levels	Surrogate	University of British Columbia|GlaxoSmithKline	All	40 Years to 80 Years (Adult, Older Adult)	50	Other|Industry	Interventional	Allocation: Randomized|Intervention Model: Parallel Assignment|Masking: Double|Primary Purpose: Treatment	4027	2002-01-01		2003-07-01	2005-09-15		2010-07-28	University of Alberta, Edmonton, Alberta, Canada|University of British Columbia, Vancouver, British Columbia, Canada	C		https://ClinicalTrials.gov/show/NCT00175565	Y	2004-06-04		https://pubmed.ncbi.nlm.nih.gov/15229100/	#VALUE!	2.42466	0.928767
183	NCT00666302	A Comparison Study Between Protopic (Tacrolimus) Ointment and Elidel (Pimecrolimus) Cream in Treating Subjects With Atopic Dermatitis	No Results Available	Dermatitis, Atopic	Drug: tacrolimus ointment|Drug: pimecrolimus cream	Change in Eczema Area and Severity Index (EASI)|Investigator's Global Atopic Dermatitis Assessment (IGADA)|Patient's evaluation of itch|Body surface area affected	Clinical	Astellas Pharma Inc	All	16 Years and older (Child, Adult, Older Adult)	413	Industry	Interventional	Allocation: Randomized|Intervention Model: Parallel Assignment|Masking: Single (Investigator)|Primary Purpose: Treatment	20-02-004	2002-10-01	2003-11-01	2003-11-01	2008-04-24		2014-09-18	Birmingham, Alabama, United States|San Francisco, California, United States|Kansas City, Kansas, United States|Ann Arbor, Michigan, United States|St Louis, Missouri, United States|New York, New York, United States|Winston-Salem, North Carolina, United States|Cincinnati, Ohio, United States|Philadelphia, Pennsylvania, United States|Dallas, Texas, United States|San Antonio, Texas, United States|Sal…	C+I		https://ClinicalTrials.gov/show/NCT00666302	Y	2005-05-01		https://pubmed.ncbi.nlm.nih.gov/15858471/	1.49863	2.58356	1.49863
17	NCT00074984	A Study of the Safety and Efficacy of Fabrazyme (Agalsidase Beta) as Compared to Placebo in Patients With Advanced Fabry Disease	Has Results	Fabry Disease	Biological: Fabrazyme (agalsidase beta)|Biological: Placebo	Number of Participants Experiencing a Clinically Significant Renal, Cardiac or Cerebrovascular Event and/or Death in Fabrazyme (Agalsidase Beta) Patients as Compared to Placebo Patients|Number of Participants Experiencing a Renal Event in Fabrazyme (Agalsidase Beta) Patients as Compared to Placebo Patients|Slope of Estimated Glomerular Filtration Rate (eGFR) Comparing Placebo vs Fabrazyme (Agalsi…	Clinical	Genzyme, a Sanofi Company|Sanofi	All	16 Years and older (Child, Adult, Older Adult)	82	Industry	Interventional	Allocation: Randomized|Intervention Model: Parallel Assignment|Masking: Quadruple (Participant, Care Provider, Investigator, Outcomes Assessor)|Primary Purpose: Treatment	AGAL-008-00	2001-02-01	2004-01-01	2004-01-01	2003-12-25	2010-12-15	2013-12-27	University of Alabama at Birmingham, Birmingham, Alabama, United States|Cedars-Sinai Medical Center, Los Angeles, California, United States|University of San Francisco, San Francisco, California, United States|University of Connecticut Health Partners, Farmington, Connecticut, United States|Oncology Hematology Association, Coral Springs, Florida, United States|Emory University School of Medicine,…	C+I		https://ClinicalTrials.gov/show/NCT00074984	Y	2006-12-18		https://pubmed.ncbi.nlm.nih.gov/17179052/	2.96438	5.87945	2.96438
103	NCT00306696	Examining the Effect of Different Diuretics on Fluid Retention in Diabetics Treated With Rosiglitazone.	No Results Available	Diabetes Mellitus	Drug: Rosiglitazone|Drug: spironolactone|Drug: hydrochlorothiazide|Drug: frusemide	Changes in Haematocrit following 7 days diuretic adminstration.|Total body fluid & extracellular fluid, body weight, haematocrit & haemoglobin.	Surrogate	GlaxoSmithKline	All	35 Years to 80 Years (Adult, Older Adult)	388	Industry	Interventional	Allocation: Randomized|Intervention Model: Parallel Assignment|Masking: None (Open Label)|Primary Purpose: Treatment	49653/342	2002-10-01		2004-01-01	2006-03-24		2016-09-15	GSK Investigational Site, Brussel, Belgium|GSK Investigational Site, Sint Gillis-Waas, Belgium|GSK Investigational Site, Winnipeg, Manitoba, Canada|GSK Investigational Site, Aarhus, Denmark|GSK Investigational Site, Hellerup, Denmark|GSK Investigational Site, Hvidovre, Denmark|GSK Investigational Site, Dommartin-Les Toul, France|GSK Investigational Site, Paris Cedex 18, France|GSK Investigational…	C+I		https://ClinicalTrials.gov/show/NCT00306696	Y	2006-12-01		https://pubmed.ncbi.nlm.nih.gov/17093067/	#VALUE!	4.16986	2.91781
174	NCT00645268	A Multicenter, Double-blind Study to Evaluate the Effect of Pretreatment With a Daily Dose of Sildenafil on the As-Needed Efficacy of Viagra in Men With Erectile Dysfunction and Type 2 Diabetes	No Results Available	Erectile Dysfunction|Diabetes Mellitus, Type 2	Drug: sildenafil|Drug: placebo	The IIEF Erectile Function (EF) Domain score|Intercourse success rate based on Event Logs|Ability to obtain an erection hard enough to attempt sexual intercourse post dose of sildenafil|Responses to the Self-Esteem And Relationship (SEAR) Questionnaire (including individual domain scores for the Sexual Activity, Self-Esteem And Relationship domains)|Responses to International Index of Erectile Fu…	Clinical	Pfizer's Upjohn has merged with Mylan to form Viatris Inc.|Pfizer	Male	35 Years to 70 Years (Adult, Older Adult)	300	Industry	Interventional	Allocation: Randomized|Intervention Model: Parallel Assignment|Masking: Double (Participant, Investigator)|Primary Purpose: Treatment	A1481146	2002-12-01		2004-01-01	2008-03-27		2021-02-01	Pfizer Investigational Site, Huntsville, Alabama, United States|Pfizer Investigational Site, Phoenix, Arizona, United States|Pfizer Investigational Site, Beverly Hills, California, United States|Pfizer Investigational Site, Duarte, California, United States|Pfizer Investigational Site, La Jolla, California, United States|Pfizer Investigational Site, La Jolla, California, United States|Pfizer Inve…	C+I		https://ClinicalTrials.gov/show/NCT00645268	Y	2008-11-14	Title in Scholar	https://pubmed.ncbi.nlm.nih.gov/19013603/	#VALUE!	5.9589	4.87397
138	NCT00442845	Establish The Benefits Of Using Various Starting Doses Of Atorvastatin On Achievement Of Cholesterol Targets (ACTFAST)	No Results Available	Coronary Arteriosclerosis|Diabetes Mellitus, Type 2|Cerebrovascular Accident|Dyslipidemia|Peripheral Vascular Disease	Drug: Atorvastatin (Lipitor)	Proportion of subjects achieving a LDL-C target of < 100 mg/dL (2.6 mmol/L) after 12 weeks.|Percentage of subjects achieving:|LDL-C target <100 mg/dL (<2.6 mmol/L) after 6 weeks of treatment.|Total cholesterol (TC)/HDL-C ratio target (<4.0) after 6 and 12 weeks of treatment.|Either the LDL-C <100mg/dL (<2.6 mmol/L) or TC/HDL-C ratio (<4.0) targets after 6 and 12 weeks of treatment.|Both the LDL-C…	Surrogate	Pfizer's Upjohn has merged with Mylan to form Viatris Inc.|Pfizer	All	18 Years and older (Adult, Older Adult)	2080	Industry	Interventional	Allocation: Non-Randomized|Intervention Model: Parallel Assignment|Masking: None (Open Label)|Primary Purpose: Treatment	A2581087	2003-01-01	2004-02-01	2004-02-01	2007-03-02		2021-02-18	Pfizer Investigational Site, Mississauga, Ontario, Cameroon|Pfizer Investigational Site, Calgary, Alberta, Canada|Pfizer Investigational Site, Edmonton, Alberta, Canada|Pfizer Investigational Site, Medicine Hat, Alberta, Canada|Pfizer Investigational Site, Red Deer, Alberta, Canada|Pfizer Investigational Site, Campbell River, British Columbia, Canada|Pfizer Investigational Site, Maple Ridge, Brit…	C		https://ClinicalTrials.gov/show/NCT00442845	Y	2009-02-12		https://pubmed.ncbi.nlm.nih.gov/19217176/	5.03562	6.12055	5.03562
14	NCT00067912	Duloxetine vs. Active Comparator for the Treatment of Depression	No Results Available	Depression	Drug: Duloxetine Hydrochloride|Drug: Venlafaxine Extended Release	Linear measure of global benefit-risk assessment. Benefit is defined as remission at endpoint (HMAD17 total score less than or equal to 7, a virtually symptom-free state.|HAMD17 Response Rates: Response is defined as a greater or equal to 50% reduction in HAMD17 total score from baseline to endpoint.|HAMD17 Time to First Response: Time to first response is defined as the visit where a sustained g…	Clinical scale	Eli Lilly and Company	All	18 Years and older (Adult, Older Adult)	480	Industry	Interventional	Allocation: Randomized|Intervention Model: Parallel Assignment|Masking: Double|Primary Purpose: Treatment	7999|F1J-MC-HMCQ	2003-04-01		2004-03-01	2003-09-03		2007-05-21	For additional information regarding investigative sites for this trial, contact 1-877-CTLILLY (1-877-285-4559, 1-317-615-4559) Mon - Fri from 9 AM to 5 PM eastern time (UTC/GMT - 5 hours, EST), or speak with your personal physician., Calgary, Alberta, Canada			https://ClinicalTrials.gov/show/NCT00067912	Y	2014-06-04		https://pubmed.ncbi.nlm.nih.gov/25080392/	#VALUE!	11.1836	10.2658
146	NCT00479739	CONCEPT: A 1-Year Comparison Of A Stable Dose Of SERETIDE® Inhaler With An Adjustable Maintenance Dose Of SYMBICORT® Inhaler. SERETIDE® Inhaler is a Trademark of GSK Group of Companies. SYMBICORT® Inhaler is a Trademark of Astra Zeneca.	No Results Available	Asthma	Drug: Salmeterol/fluticasone propionate or formoterol/budesonide	Mean percentage of symptom-free days over a 52-week treatment period|Mean percentage of rescue-free days Daily asthma symptom scores Daily rescue usage Mean morning peak flow Percentage of nights awoken due to asthma Rate of exacerbations Airway hyper-responsiveness(PC20 AMP)	Clinical	GlaxoSmithKline	All	18 Years to 70 Years (Adult, Older Adult)	700	Industry	Interventional	Allocation: Randomized|Intervention Model: Parallel Assignment|Masking: Double (Participant, Investigator)|Primary Purpose: Treatment	SAM40056	2002-11-01	2004-07-01	2004-07-01	2007-05-28		2016-09-15	GSK Investigational Site, Balmain, New South Wales, Australia|GSK Investigational Site, Brisbane, Queensland, Australia|GSK Investigational Site, Kippa Ring, Queensland, Australia|GSK Investigational Site, Toorak Gardens, South Australia, Australia|GSK Investigational Site, Linz, Austria|GSK Investigational Site, Vienna, Austria|GSK Investigational Site, Vienna, Austria|GSK Investigational Site, …	C+I		https://ClinicalTrials.gov/show/NCT00479739	Y	2005-04-01		https://pubmed.ncbi.nlm.nih.gov/15922813/	0.750685	2.41644	0.750685
105	NCT00327691	A Study to Determine the Degree of Additional Reduction in CV Risk in Lowering LDL Below Minimum Target Levels	No Results Available	Cardiovascular Disease|Cerebrovascular Accident|Coronary Heart Disease	Drug: Atorvastatin	The primary outcome is the time to occurrence of a major|cardiovascular event, defined as the composite outcome of the|following clinical endpoints|CHD death|Non-fatal/Non-procedure related MI|Resuscitated cardiac arrest or fatal/non-fatal stroke|The occurrence of the following clinical events|Major coronary event (CHD death, non fatal myocardial infarction or resuscitated cardiac arrest)|any cor…	Clinical	Pfizer	All	35 Years to 75 Years (Adult, Older Adult)	8600	Industry	Interventional	Allocation: Randomized|Intervention Model: Parallel Assignment|Masking: Double|Primary Purpose: Prevention	0981-117|A2581136	1998-04-01		2004-08-01	2006-05-18		2007-05-03	Pfizer Investigational Site, Alabaster, Alabama, United States|Pfizer Investigational Site, Birmingham, Alabama, United States|Pfizer Investigational Site, Birmingham, Alabama, United States|Pfizer Investigational Site, Birmingham, Alabama, United States|Pfizer Investigational Site, Hoover, Alabama, United States|Pfizer Investigational Site, Montgomery, Alabama, United States|Pfizer Investigation…	C+I		https://ClinicalTrials.gov/show/NCT00327691	Y	2006-10-17		https://pubmed.ncbi.nlm.nih.gov/17084252/	#VALUE!	8.55068	2.21096
88	NCT00257959	Optimal Pharmacological Therapy In Implantable Defibrillator Patients (OPTIC)	No Results Available	Ventricular Tachycardia	Drug: amiodarone beta blocker sotalol	ICD shock for any cause	Surrogate	Connolly, Stuart, M.D.|Abbott Medical Devices	All	18 Years and older (Adult, Older Adult)	400	Other|Industry	Interventional	Allocation: Randomized|Intervention Model: Parallel Assignment|Masking: None (Open Label)|Primary Purpose: Prevention	1	2001-01-01		2004-10-01	2005-11-24		2006-07-27	McMaster University, Hamilton, Ontario, Canada	C		https://ClinicalTrials.gov/show/NCT00257959	Y	2006-01-11		https://pubmed.ncbi.nlm.nih.gov/16403928/	#VALUE!	5.03014	1.27945
4	NCT00029523	DepoCyt Therapy in Patients With Neoplastic Meningitis From Lymphoma or a Solid Tumor	No Results Available	Meningeal Neoplasms	Drug: Intrathecal (injected into the spinal fluid) DepoCyt|Drug: Intrathecal methotrexate|Drug: Intrathecal cytarabine (also known as ara-C)	Progression-free survival, defined as the time to neurological progression or death|Time to neurological progression;|Survival (all-cause and meningeal disease-specific)|Frequency of improvement in pre-existing meningeal-disease related neurological deficits|Karnofsky Performance Scores (KPS)|Quality of life|Cytological response rate|Overall safety profile	Surrogate	Pacira Pharmaceuticals, Inc	All	18 Years and older (Adult, Older Adult)	100	Industry	Interventional	Allocation: Randomized|Intervention Model: Parallel Assignment|Masking: None (Open Label)|Primary Purpose: Treatment	SKY0101-010	2001-04-01		2004-11-01	2002-01-16		2007-02-28	Barrow Neurological Institute, Phoenix, Arizona, United States|Alta Bates Comprehensive Cancer Center, Berkeley, California, United States|University of Southern California, Norris Cancer Center, Los Angeles, California, United States|University of Colorado Hospital, Anschutz Cancer Pavilion, Denver, Colorado, United States|Georgetown University Medical Center Hematology/Oncology, Washington, Dis…	C+I		https://ClinicalTrials.gov/show/NCT00029523	Y	2006-06-20	Title in Scholar	https://ascopubs.org/doi/abs/10.1200/jco.2006.24.18_suppl.1528	#VALUE!	5.22192	1.63288
13	NCT00061438	A Study to Determine if Antibiotics Prevent Infection in the Pancreas of Patients Where Part of the Pancreas Has Died	No Results Available	Pancreatitis, Acute Necrotizing	Drug: meropenem			Pfizer	All	18 Years and older (Adult, Older Adult)	240	Industry	Interventional	Allocation: Randomized|Intervention Model: Parallel Assignment|Masking: Double|Primary Purpose: Prevention	3591IL/0089|89	2003-02-01	2004-12-01	2004-12-01	2003-05-28		2017-09-01	Research Site, San Francisco, California, United States|Research Site, Tampa, Florida, United States|Research Site, Chicago, Illinois, United States|Research Site, Baltimore, Maryland, United States|Research Site, Boston, Massachusetts, United States|Research Site, Worcester, Massachusetts, United States|Research Site, Newark, New Jersey, United States|Research Site, New York, New York, United St…	C+I		https://ClinicalTrials.gov/show/NCT00061438	N	N/A			#VALUE!	#VALUE!	#VALUE!
82	NCT00239538	SMOOTH - Blood Pressure Control in Diabetic/Obese Patients	No Results Available	Hypertension|Diabetes Mellitus, Type 2	Drug: telmisartan combined with hydrochlorothiazide (80/12.5 mg)|Drug: valsartan combined with hydrochlorothiazide (160/12.5mg)	Changes from baseline in the mean SBP and DBP as measured by ambulatory blood pressure monitoring (ABPM)|Changes from baseline in the last 6-hour ABPM mean (relative to dose time) pulse pressure.|Changes from baseline in the 24-hour ABPM mean (relative to dose time) for SBP, DBP and pulse pressure.|Changes from baseline in the ABPM mean (relative to clock time) for SBP, DBP, and pulse pressure du…	Surrogate	Boehringer Ingelheim	All	30 Years and older (Adult, Older Adult)	840	Industry	Interventional	Allocation: Randomized|Intervention Model: Parallel Assignment|Masking: None (Open Label)|Primary Purpose: Treatment	502.399	2003-01-01	2004-12-01	2004-12-01	2005-10-17		2013-11-08	Cooper Green Hospital, Birmingham, Alabama, United States|Boehringer Ingelheim Investigational Site, Birmingham, Alabama, United States|Boehringer Ingelheim Investigational Site, Huntsville, Alabama, United States|Boehringer Ingelheim Investigational Site, Mobile, Alabama, United States|Boehringer Ingelheim Investigational Site, Glendale, Arizona, United States|Boehringer Ingelheim Investigationa…	C+I		https://ClinicalTrials.gov/show/NCT00239538	Y	2007-10-01	Title in PubMed	https://pubmed.ncbi.nlm.nih.gov/17910747/	2.83288	4.75068	2.83288
111	NCT00363116	A Trial of Two Daclizumab Dosing Strategies vs. No Induction Treatment With Tacrolimus, Mycophenolate Mofetil , & Steroids for the Prevention of Acute Allograft Rejection in Simultaneous Kidney/Pancreas Transplant Recipients	No Results Available	Acute Allograft Rejection in Simultaneous Kidney/Pancreas Transplant Recipients	Drug: Daclizumab	To assess the incidence of presumed acute kidney or pancreas rejection, death, and kidney or pancreas graft loss in the first 6 months post transplant.|Incidence, timing and severity of fungal infections.|Incidence, timing and severity of malignancies.|Hospitalizations.	Clinical	University of Cincinnati|Roche Pharma AG|University of Tennessee	All	18 Years to 65 Years (Adult, Older Adult)	298	Other|Industry	Interventional	Allocation: Randomized|Intervention Model: Single Group Assignment|Masking: None (Open Label)|Primary Purpose: Prevention	ZEN049	1999-04-01	2004-12-01	2004-12-01	2006-08-15		2013-10-25	University of California - Davis, Davis, California, United States|University of California - Los Angeles, Los Angeles, California, United States|Washington Hospital, Washington, District of Columbia, United States|University of Miami, Miami, Florida, United States|Emory University, Atlanta, Georgia, United States|Northwestern University, Chicago, Illinois, United States|University of Chicago, Ch…	C+I		https://ClinicalTrials.gov/show/NCT00363116	Y	2003-04-27	Title in Scholar	https://pubmed.ncbi.nlm.nih.gov/12717213/	-1.6	4.07397	-1.6
158	NCT00542412	CARE Canadian ALS Riluzole Evaluation	No Results Available	Amyotrophic Lateral Sclerosis	Drug: Riluzole	The primary efficacy endpoint was the time to the occurrence of an ALS-related event (PAV, tracheostomy or ALS-related death)	Clinical	Sanofi	All	18 Years to 75 Years (Adult, Older Adult)	414	Industry	Interventional	Intervention Model: Parallel Assignment|Masking: None (Open Label)|Primary Purpose: Treatment	RIL_CA1_401	2001-01-01		2004-12-01	2007-10-11		2007-10-11	Sanofi-Aventis, Laval, Quebec, Canada	C		https://ClinicalTrials.gov/show/NCT00542412	N	N/A			#VALUE!	#VALUE!	#VALUE!
176	NCT00650455	Efficacy and Safety of Valdecoxib and Naproxen in Treating the Signs and Symptoms of Rheumatoid Arthritis (RA) in a Severe Rheumatoid Arthritis Patients	No Results Available	Arthritis, Rheumatoid	Drug: valdecoxib|Drug: naproxen|Drug: placebo	ACR-20 criteria responder|Patient's Global Assessment of Disease Activity|Duration of morning stiffness|Incidence and time to withdrawal due to insufficient clinical response|Physician's Global Assessment of Disease Activity|swollen joint count|Adverse events|Average rescue medication usage per day|Short Form-36 Acute Health Survey|tender joint count|One-Week Severity of Dyspepsia Assessment|C-re…	Clinical	Pfizer	All	18 Years and older (Adult, Older Adult)	489	Industry	Interventional	Intervention Model: Parallel Assignment|Masking: Double (Participant, Investigator)|Primary Purpose: Treatment	A3471018	2003-02-01	2005-01-01	2005-01-01	2008-04-01		2008-07-21	Pfizer Investigational Site, Birmingham, Alabama, United States|Pfizer Investigational Site, Huntsville, Alabama, United States|Pfizer Investigational Site, Glendale, Arizona, United States|Pfizer Investigational Site, Glendale, Arizona, United States|Pfizer Investigational Site, Mesa, Arizona, United States|Pfizer Investigational Site, Paradise Valley, Arizona, United States|Pfizer Investigation…	C+I		https://ClinicalTrials.gov/show/NCT00650455	N	N/A			#VALUE!	#VALUE!	#VALUE!
104	NCT00317486	Effects of Tracleer (Bosentan) on Pulmonary Arterial Hypertension Related to Eisenmenger Physiology	No Results Available	Pulmonary Arterial Hypertension Related to Eisenmenger Physiology	Drug: bosentan	Change from baseline to Week 16 in oxygen saturation at rest with room air|Change from baseline to Week 16 in indexed pulmonary vascular resistance|Changes from baseline to Week 16 in cardiac hemodynamics	Surrogate	Actelion	All	12 Years and older (Child, Adult, Older Adult)	54	Industry	Interventional	Allocation: Randomized|Intervention Model: Parallel Assignment|Masking: Double|Primary Purpose: Treatment	AC-052-405	2003-09-01	2005-04-01	2005-04-01	2006-04-25		2010-02-15	BACH Pulmonary Hypertension Service, Boston, Massachusetts, United States|Texas Children's Hospital, Houston, Texas, United States|Royal Prince Alfred Hospital - Central Clinical School, Camperdown, Australia|The Royal Melbourne Hospital, Victoria, Australia|Universitatsklinikum fur Innere Medizin II, Wien, Austria|UZ Gasthuisberg, Leuven, Belgium|The Peter Lougheed Centre, Calgary, Alberta, Cana…	C+I		https://ClinicalTrials.gov/show/NCT00317486	Y	2006-06-26	Title in Scholar	https://pubmed.ncbi.nlm.nih.gov/16801459/	1.23562	2.81918	1.23562
114	NCT00365170	Efficacy and Safety of Insulin Aspart vs. Human Insulin During Pregnancy by Women With Type 1 Diabetes	No Results Available	Diabetes|Diabetes Mellitus, Type 1	Drug: human insulin|Drug: insulin aspart	Relative risk of major maternal hypoglycaemia|Relative risk of major and minor hypoglycaemia|Diabetic complications|Obstetric complications|Other Adverse Events	Surrogate	Novo Nordisk A/S	Female	18 Years and older (Adult, Older Adult)	419	Industry	Interventional	Allocation: Randomized|Intervention Model: Parallel Assignment|Masking: None (Open Label)|Primary Purpose: Treatment	ANA-1474	2002-09-01	2005-04-01	2005-04-01	2006-08-17		2016-12-21	Novo Nordisk Investigational Site, Ciudad de Buenos Aires, Argentina|Novo Nordisk Investigational Site, Pcia de Cordoba, Argentina|Novo Nordisk Investigational Site, Graz, Austria|Novo Nordisk Investigational Site, Salzburg, Austria|Novo Nordisk Investigational Site, Wien, Austria|Novo Nordisk Investigational Site, Wien, Austria|Novo Nordisk Investigational Site, Sofia, Bulgaria|Novo Nordisk Inve…	C+I		https://ClinicalTrials.gov/show/NCT00365170	Y	2007-04-01		https://pubmed.ncbi.nlm.nih.gov/17392539/	2	4.58356	2
6	NCT00035256	Sequential Use of Teriparatide and Raloxifene HCl in the Treatment of Postmenopausal Women With Osteoporosis	No Results Available	Osteoporosis, Postmenopausal	Drug: teriparatide|Drug: raloxifene HCl|Drug: placebo	The study is designed to compare the effect of 1 year of raloxifene treatment with the effect of placebo on maintaining teriparatide-induced increases in spine and hip BMD.|An open-label treatment phase will extend the study for 1 year beyond the primary endpoint. During this final year of the study all patients will receive raloxifene.|The purpose of lengthening is to assess the differences in r…	Surrogate	Eli Lilly and Company	Female	55 Years to 80 Years (Adult, Older Adult)	330	Industry	Interventional	Allocation: Randomized|Intervention Model: Parallel Assignment|Masking: Double|Primary Purpose: Treatment	5490|B3D-MC-GHBQ	2001-10-01		2005-07-01	2002-05-03		2007-05-15	For additional information regarding investigative sites for this trial, contact 1-877-CTLILLY (1-877-285-4559, 1-317-615-4559) Monday-Friday from 9:00 AM to 5:00 PM Eastern Time (UTC/GMT - 5 hours, EST), or speak with your personal physician, Maywood, Illinois, United States|For additional information regarding investigative sites for this trial, contact 1-877-CTLILLY (1-877-285-4559, 1-317-615-…			https://ClinicalTrials.gov/show/NCT00035256	Y	2007-10-16	Title in Scholar	https://pubmed.ncbi.nlm.nih.gov/17938984/	#VALUE!	6.04384	2.29315
110	NCT00353054	Effect of Calcium/Vitamin D Supplementation on Body Weight and Fat Loss.	No Results Available	Obesity|Overweight	Drug: Caltrate® 600 + D|Behavioral: Weight loss intervention	Body weight and fat mass loss at the end of the 15-week weight loss supplemented intervention.|Change in metabolic variables at the end of the 15-week calcium/vitamin D supplemented weight loss intervention|Change in energy/macronutrient intake at the end of the 15-week calcium/vitamin D supplemented weight loss intervention	Surrogate	Laval University|Wyeth is now a wholly owned subsidiary of Pfizer	Female	30 Years to 50 Years (Adult)	80	Other|Industry	Interventional	Allocation: Randomized|Intervention Model: Parallel Assignment|Masking: Double|Primary Purpose: Treatment	CL-02-01	2003-01-01		2005-07-01	2006-07-17		2006-07-17	Université Laval, Quebec, Canada	C		https://ClinicalTrials.gov/show/NCT00353054	Y	2009-03-01		https://pubmed.ncbi.nlm.nih.gov/19263591/	#VALUE!	6.16712	3.66849
52	NCT00163202	Comparative Atorvastatin Pleiotropic Effects	No Results Available	Coronary Arteriosclerosis|Hypercholesterolemia	Procedure: Blood samples|Drug: Atorvastatin	Percentages changes of the hs-CRP between baseline (means between week-2 to -1 and week 0 (V2) values) and week 26 (V5).|1/ the percentage change at visit 3 (5-week treatment), visit 4 (13-week-treatment) and visit 5 (26-week treatment) from baseline value in triglycerides, total cholesterol; HDL-cholesterol, LDL-cholesterol, apolipoprotein B 2/ the percentage change at	Surrogate	Pfizer's Upjohn has merged with Mylan to form Viatris Inc.|MDS Pharma Services|Bio-Inova Life Sciences International|Pfizer	All	18 Years to 80 Years (Adult, Older Adult)	330	Industry|Other	Interventional	Allocation: Randomized|Intervention Model: Parallel Assignment|Masking: Double|Primary Purpose: Treatment	A2581065	2002-06-01		2005-08-01	2005-09-13		2021-02-18	Pfizer Investigational Site, Calgary, Alberta, Canada|Pfizer Investigational Site, Edmonton, Alberta, Canada|Pfizer Investigational Site, Vancouver, British Columbia, Canada|Pfizer Investigational Site, Winnipeg, Manitoba, Canada|Pfizer Investigational Site, Halifax, Nova Scotia, Canada|Pfizer Investigational Site, London, Ontario, Canada|Pfizer Investigational Site, Oshawa, Ontario, Canada|Pfize…	C		https://ClinicalTrials.gov/show/NCT00163202	Y	2008-12-01		https://pubmed.ncbi.nlm.nih.gov/19167589/	#VALUE!	6.50685	3.33699
21	NCT00081497	A Study of the Safety and Efficacy of Fabrazyme in Patients With Fabry Disease	Has Results	Fabry Disease	Biological: agalsidase beta	Difference in Inverse Serum Creatinine Within Patients' Slopes Between the Placebo AGAL-008-00 (NCT00074984) and Fabrazyme AGAL02503 (NCT00081497) Periods|Serum Creatinine at Pre-Fabrazyme and 6, 12, and 18 Months|Estimated Glomerular Filtration Rate (eGFR) at Pre-Fabrazyme and 6, 12, and 18 Months|Plasma Globotriaosylceramide (GL-3) (Normal Plasma GL-3 Level is ≤ 7.03 µg/mL) at Pre-Fabrazyme and…	Surrogate	Genzyme, a Sanofi Company|Sanofi	All	16 Years and older (Child, Adult, Older Adult)	67	Industry	Interventional	Allocation: Non-Randomized|Intervention Model: Single Group Assignment|Masking: None (Open Label)|Primary Purpose: Treatment	AGAL02503	2004-01-01	2005-09-01	2005-09-01	2004-04-16	2010-08-18	2015-04-02	University of Alabama at Birmingham, Birmingham, Alabama, United States|Cedars-Sinai Medical Center, Los Angeles, California, United States|University of San Francisco, San Francisco, California, United States|University of Connecticut Health Partners, West Hartford, Connecticut, United States|Oncology Hematology Association, Coral Springs, Florida, United States|Emory University School of Medici…	C+I		https://ClinicalTrials.gov/show/NCT00081497	N	N/A			#VALUE!	#VALUE!	#VALUE!
78	NCT00206648	An Efficacy and Safety Comparison Study of Two Marketed Drugs in Patients With Relapsing-remitting MS	No Results Available	Multiple Sclerosis, Relapsing-Remitting	Drug: Betaferon/Betaseron	Time to onset of first relapse|Number of patients relapse free at week 104	Clinical	Bayer	All	18 Years to 60 Years (Adult)	271	Industry	Interventional	Allocation: Randomized|Intervention Model: Parallel Assignment|Masking: Single (Outcomes Assessor)|Primary Purpose: Treatment	91293|307245	2003-03-01		2005-10-01	2005-09-21		2014-12-31	Tucson, Arizona, United States|Berkeley, California, United States|Irvine, California, United States|Loma Linda, California, United States|Los Angeles, California, United States|Sacramento, California, United States|San Jose, California, United States|Walnut Creek, California, United States|Walnut Creek, California, United States|Wilmington, Delaware, United States|Melbourne, Florida, United Stat…	C+I		https://ClinicalTrials.gov/show/NCT00206648	N	N/A			#VALUE!	#VALUE!	#VALUE!
23	NCT00086281	Trial of Effects of Oral Xyrem and Zolpidem on Sleep-Disordered Breathing in Obstructive Sleep Apnea Patients	Has Results	Obstructive Sleep Apnea Syndrome	Drug: Xyrem (X)|Drug: Zolpidem (Z)|Drug: Modafinil (M)|Drug: Placebo (P)	The Primary Efficacy Variable Was the Mean Apnea-Hypopnea Index (AHI).	Surrogate	Jazz Pharmaceuticals	All	18 Years and older (Adult, Older Adult)	60	Industry	Interventional	Allocation: Randomized|Intervention Model: Crossover Assignment|Masking: Triple (Participant, Investigator, Outcomes Assessor)|Primary Purpose: Treatment	OMC-SXB-23	2003-11-01	2005-06-01	2005-11-01	2004-07-01	2012-02-24	2012-02-24	Clinical Research Group of St. Petersburg, St. Petersburg, Florida, United States|London Health Sciences Centre, Victoria Campus, London, Ontario, Canada	C+I		https://ClinicalTrials.gov/show/NCT00086281	Y	2009-11-07	Title in Scholar	https://pubmed.ncbi.nlm.nih.gov/19897413/	4.43836	6.02192	4.01918
25	NCT00095290	Irbesartan Versus Placebo in Combination With Ramipril for Treatment of Albuminuria	No Results Available	Albuminuria	Drug: Ramipril + Irbesartan|Drug: Ramipril + Placebo	Change in AER from baseline to Week 20|Change from baseline in seated systolic and diastolic blood pressures at Week 20; Comparison of change from baseline in seated systolic and diastolic blood pressures at Week 20 between treatment groups	Surrogate	Bristol-Myers Squibb|Sanofi	All	55 Years and older (Adult, Older Adult)	400	Industry	Interventional	Allocation: Randomized|Intervention Model: Parallel Assignment|Masking: Double (Participant, Investigator)|Primary Purpose: Treatment	CV131-169	2004-09-01	2005-11-01	2005-11-01	2004-11-03		2011-04-15	Local Institution, Tustin, California, United States|Local Institution, Miami, Florida, United States|Local Institution, W. Palm Beach, Florida, United States|Local Institution, Chicago, Illinois, United States|Local Institution, Flushing, New York, United States|Local Institution, New York, New York, United States|Local Institution, Cleveland, Ohio, United States|Local Institution, Philadelphia,…	C+I		https://ClinicalTrials.gov/show/NCT00095290	Y	2007-08-01		https://pubmed.ncbi.nlm.nih.gov/17667984/	1.74795	2.91507	1.74795
47	NCT00158613	Study of the Treatment of Articular Repair (STAR)	No Results Available	Articular Cartilage	Biological: Carticel (autologous cultured chondrocyte) implantation	Mean change from baseline in the KOOS|Change from Baseline in the Modified Cincinnati Score|Change from Baseline in the Knee injury and Osteoarthritis Outcome Score (KOOS)Which consists of five sub- categories = Pain, ADL, QOL, Symptoms, Sport|Change from Baseline in the SF-36 Health Status Survey	Clinical scale	Vericel Corporation	All	18 Years and older (Adult, Older Adult)	126	Industry	Interventional	Allocation: Non-Randomized|Intervention Model: Single Group Assignment|Masking: None (Open Label)|Primary Purpose: Treatment	CARTCEL 012-99	2000-03-01	2005-11-01	2005-11-01	2005-09-12		2021-05-11	Kerlan Jobe Orthopaedic Clinic, Los Angeles, California, United States|Naval Medical Center San Diego, San Diego, California, United States|Santa Monica Orthopedic Group, Santa Monica, California, United States|Office of Dr. Noah Weiss, Sonoma, California, United States|Denver/Vail Orthopedics, Lone Tree, Colorado, United States|University of Connecticut Health Center, Farmington, Connecticut, Un…	C+I		https://ClinicalTrials.gov/show/NCT00158613	Y	2008-10-16		https://pubmed.ncbi.nlm.nih.gov/18927254/	2.9589	8.63288	2.9589
51	NCT00162344	A Study of Stress Heart Imaging in Patients With Diabetes at Risk for Coronary Disease.	No Results Available	Diabetes	Drug: Technetium Tc99m Sestamibi	Examine the prevalence of ischemic heart disease in population of patients with diabetes mellitus and atypical chest pain.|Determine the accuracy of myocardial perfusion imaging (MPI) and exercise tolerance testing (ETT) for the detection of coronary artery disease (CAD) in a subset of patients undergoing clinically indicated coronary angiography.|Determine the relative value of ETT, Duke Treadmi…	Surrogate	Lantheus Medical Imaging	All	18 Years to 76 Years (Adult, Older Adult)	205	Industry	Interventional	Allocation: Non-Randomized|Intervention Model: Single Group Assignment|Masking: None (Open Label)|Primary Purpose: Diagnostic	CARDIOLITE-404	2003-12-01	2005-12-01	2005-12-01	2005-09-13		2011-04-15	Local Institution, Mission Viejo, California, United States|Local Institution, Rancho Santa Fe, California, United States|Local Institution, San Diego, California, United States|Local Institution, Chicago, Illinois, United States|Local Institution, Indianapolis, Indiana, United States|Local Institution, Detroit, Michigan, United States|Local Institution, Minneapolis, Minnesota, United States|Loca…	C+I		https://ClinicalTrials.gov/show/NCT00162344	N	N/A			#VALUE!	#VALUE!	#VALUE!
79	NCT00216892	Efficacy and Safety of Calcipotriol Cream and (Calcipotriol + Betamethasone Dipropionate) Ointment in Psoriasis Vulgaris	No Results Available	Psoriasis Vulgaris	Drug: Calcipotriol, (calcipotriol + betamethasone)	Efficacy of regimen (a) versus regimen (c) by % change in PASI at week 12|Efficacy of regimen (b) versus regimen (c) at week 12, safety of regimen (a) versus (c), safety of regimen (b) versus (c)	Surrogate	LEO Pharma	All	18 Years and older (Adult, Older Adult)	1032	Industry	Interventional	Allocation: Randomized|Intervention Model: Parallel Assignment|Masking: Double|Primary Purpose: Treatment	MCB 0402 INT	2005-04-01		2005-12-01	2005-09-22		2015-03-26	Universitair Ziekenhuis, Gent, Belgium|Dermatrials Research Dermatology Centre, Hamilton, Ontario, Canada|Hôpital Nord, Service de Dermatologie, Saint Etienne, France|Klinikum der Goethe-Universität, Zentrum für Dermatologie und Venerologie, Frankfurt, Germany|Canisius-Wilhelmina Ziekenhuis, Nijmegen, Netherlands|Hospital Mutua de Terrassa Dermatology Service, Terrassa, Spain|Clatterbridge Hospit…	C		https://ClinicalTrials.gov/show/NCT00216892	N	N/A			#VALUE!	#VALUE!	#VALUE!
115	NCT00367770	BREATHE 5-OL: Tracleer (Bosentan) in Patients With Pulmonary Arterial Hypertension Related to Eisenmenger Physiology	Has Results	Pulmonary Arterial Hypertension	Drug: Tracleer®	Change in 6-minute Walk Distance|Change in Borg Dyspnea Index|Number of Participants With a Change in WHO Functional Class	Surrogate	Actelion	All	12 Years and older (Child, Adult, Older Adult)	37	Industry	Interventional	Allocation: Non-Randomized|Intervention Model: Single Group Assignment|Masking: None (Open Label)|Primary Purpose: Treatment	AC-052-409	2004-01-01	2005-12-01	2005-12-01	2006-08-23	2016-08-15	2016-09-22	BACH Pulmonary Hypertension Service, Boston, Massachusetts, United States|Texas Children's Hospital, Houston, Texas, United States|Royal Prince Alfred Hospital - Central Clinical School, Camperdown, Australia|The Royal Melbourne Hospital, Victoria, Australia|Universitatsklinikum fur Innere Medizin II, Wien, Austria|UZ Gasthuisberg, Leuven, Belgium|The Peter Lougheed Centre, Calgary, Alberta, Cana…	C+I		https://ClinicalTrials.gov/show/NCT00367770	Y	2007-07-20	Title in PubMed	https://pubmed.ncbi.nlm.nih.gov/17658633/	1.63288	3.55068	1.63288
132	NCT00427206	Hepatic Function in Alcoholics Following 5 Days of Acetaminophen Dosing	No Results Available	Alcohol Related Disorders	Drug: acetaminophen (4g/day)|Drug: placebo	group mean aminotransferase measures|mean change in aminotransferase measures between study groups|proportion of subjects that develop an aminotransferase level greater than the upper limit of reference range|proportion of subjects that develop hepatotoxicity (ALT>1000 IU/L)|proportion of subjects that develop drug induced liver injury	Surrogate	Denver Health and Hospital Authority|McNeil Consumer & Specialty Pharmaceuticals, a Division of McNeil-PPC, Inc.	All	18 Years and older (Adult, Older Adult)	181	Other|Industry	Interventional	Allocation: Randomized|Intervention Model: Single Group Assignment|Masking: Double (Participant, Investigator)	COMIRB #04-0486	2004-11-01	2005-12-01	2005-12-01	2007-01-26		2009-02-09	Denver CARES, Denver, Colorado, United States|Centre for Addiction and Mental Health, Toronto, Ontario, Canada	C+I		https://ClinicalTrials.gov/show/NCT00427206	Y	2010-05-20	NCT in Scholar	https://pubmed.ncbi.nlm.nih.gov/20491750/	4.46849	5.55068	4.46849
83	NCT00241605	AVANDAMET Versus Metformin For Type 2 Diabetes Mellitus	No Results Available	Diabetes Mellitus, Type 2	Drug: rosiglitazone/metformin	Change from baseline in HbA1c at week 48.|Change from baseline in FPG at week 48. Time to glycemic control. Change from baseline in C-peptide and insulin at week 48.	Surrogate	GlaxoSmithKline	All	18 Years to 75 Years (Adult, Older Adult)	600	Industry	Interventional	Allocation: Randomized|Intervention Model: Parallel Assignment|Masking: None (Open Label)|Primary Purpose: Treatment	712753/008	2003-06-25	2005-12-01	2005-12-16	2005-10-19		2018-03-21	GSK Investigational Site, Calgary, Alberta, Canada|GSK Investigational Site, Calgary, Alberta, Canada|GSK Investigational Site, Calgary, Alberta, Canada|GSK Investigational Site, Calgary, Alberta, Canada|GSK Investigational Site, Calgary, Alberta, Canada|GSK Investigational Site, Calgary, Alberta, Canada|GSK Investigational Site, Calgary, Alberta, Canada|GSK Investigational Site, Edmonton, Albert…	C		https://ClinicalTrials.gov/show/NCT00241605	N	N/A			#VALUE!	#VALUE!	#VALUE!
69	NCT00190957	Atomoxetine Treatment of Adults With ADHD and Comorbid Alcohol Abuse	No Results Available	ADHD|Comorbid Alcohol Abuse	Drug: Atomoxetine|Drug: placebo	To test that atomoxetine is superior to placebo in reducing ADHD severity as measured by the Adult ADHD Investigator Symptom Rating Scale (AISRS) Total score and is superior to placebo in time to relapse of alcohol abuse at 12 weeks.|Total alcohol consumption (mean drinks/day) during the final week of treatment is lower in patients treated with atomoxetine than in patients receiving placebo.|The …	Clinical scale	Eli Lilly and Company	All	18 Years and older (Adult, Older Adult)	140	Industry	Interventional	Allocation: Randomized|Intervention Model: Parallel Assignment|Masking: Double|Primary Purpose: Treatment	7069|B4Z-MC-LYBY	2004-08-01		2006-01-01	2005-09-19		2007-11-06	For additional information regarding investigative sites for this trial, contact 1-877-CTLILLY (1-877-285-4559, 1-317-615-4559) Monday-Friday from 9:00 AM to 5:00 PM Eastern Time (UTC/GMT - 5 hours, EST), or speak with your personal physician, El Centro, California, United States|For additional information regarding investigative sites for this trial, contact 1-877-CTLILLY (1-877-285-4559, 1-317-…			https://ClinicalTrials.gov/show/NCT00190957	Y	2011-10-27		https://pubmed.ncbi.nlm.nih.gov/22029549/	#VALUE!	7.2411	5.82192
213	NCT00885820	Benefit of Early Protocol Biopsy and Treatment of Subclinical Rejection	No Results Available	Kidney Transplantation	Drug: Tacrolimus|Drug: MMF|Drug: Corticosteroids (Prednisone)	The incidence of interstitial fibrosis/tubular atrophy as defined by Banff interstitial and tubular chronic changes of ci + ct of 2 or more at 6 months|The incidence of subclinical rejection at 6 months|Prevalence of chronic renal histopathology at 24 months|Renal function as determined by serum creatinine and 24 hour urine creatinine clearance and protein excretion	Surrogate	Astellas Pharma Inc|Astellas Pharma Canada, Inc.	All	18 Years and older (Adult, Older Adult)	240	Industry	Interventional	Allocation: Randomized|Intervention Model: Parallel Assignment|Masking: None (Open Label)|Primary Purpose: Treatment	FKC-008	2001-09-01	2004-07-01	2006-01-01	2009-04-22		2014-09-18	Palo Alto, California, United States|Calgary, Alberta, Canada|Edmonton, Alberta, Canada|Vancouver, British Columbia, Canada|Vancouver, British Columbia, Canada|Winnipeg, Manitoba, Canada|Hamilton, Ontario, Canada|Ottawa, Ontario, Canada|Montreal, Quebec, Canada|Montreal, Quebec, Canada|Quebec City, Quebec, Canada|Saskatoon, Saskatchewan, Canada	C+I		https://ClinicalTrials.gov/show/NCT00885820	Y	2009-10-15		https://pubmed.ncbi.nlm.nih.gov/19935461/	5.29315	8.12603	3.78904
171	NCT00637143	Tacrolimus as Secondary Intervention vs. Continuation of Cyclosporine in Renal Transplant Patients With Chronic Renal Allograft Failure (CRAF)	No Results Available	Renal Transplantation|Chronic Renal Allograft Failure	Drug: Tacrolimus|Drug: Cyclosporine	Graft Survival|Patient Survival	Clinical	Astellas Pharma Inc|Astellas Pharma Canada, Inc.	All	12 Years and older (Child, Adult, Older Adult)	107	Industry	Interventional	Allocation: Randomized|Intervention Model: Parallel Assignment|Masking: None (Open Label)|Primary Purpose: Treatment	FKC-003	1999-04-01	2006-02-01	2006-02-01	2008-03-17		2017-02-16	Calgary, Alberta, Canada|Edmonton, Alberta, Canada|Vancouver, British Columbia, Canada|Winnipeg, Manitoba, Canada|St. Johns, Newfoundland and Labrador, Canada|Halifax, Nova Scotia, Canada|Hamilton, Ontario, Canada|London, Ontario, Canada|Toronto, Ontario, Canada|Toronto, Ontario, Canada|Montreal, Quebec, Canada|Montreal, Quebec, Canada|Saskatoon, Saskatchewan, Canada	C		https://ClinicalTrials.gov/show/NCT00637143	Y	2008-10-15		https://pubmed.ncbi.nlm.nih.gov/18852662/	2.70411	9.54795	2.70411
18	NCT00077636	ACCELERATE Study - A Study of PEGASYS (Peginterferon Alfa-2a (40KD)) in Combination With COPEGUS (Ribavirin) in Interferon-Naive Patients With Chronic Hepatitis C (CHC) Infection.	Has Results	Hepatitis C, Chronic	Drug: Copegus|Drug: peginterferon alfa-2a [Pegasys]	Percentage of Participants With Sustained Virological Response (SVR)|Percentage of Participants With Virological Response at The End of Study Treatment|Percentage of Participants Virological Response 12 Weeks Post-Treatment|Percentage of Participants With Adverse Events (AEs) and Serious Adverse Events (SAEs)|Percentage of Participants With Marked Laboratory Abnormalities|Participants With Marked…	Surrogate	Hoffmann-La Roche	All	18 Years and older (Adult, Older Adult)	1469	Industry	Interventional	Allocation: Randomized|Intervention Model: Parallel Assignment|Masking: None (Open Label)|Primary Purpose: Treatment	NV17317	2003-12-01	2006-03-01	2006-03-01	2004-02-13	2016-01-21	2016-02-23	Birmingham, Alabama, United States|Mobile, Alabama, United States|Anchorage, Alaska, United States|Phoenix, Arizona, United States|Scottsdale, Arizona, United States|Little Rock, Arkansas, United States|La Jolla, California, United States|Long Beach, California, United States|Los Angeles, California, United States|Palo Alto, California, United States|Sacramento, California, United States|San Dieg…	C+I		https://ClinicalTrials.gov/show/NCT00077636	Y	2007-07-12	NCT in Pubmed	https://pubmed.ncbi.nlm.nih.gov/17625124/	1.36438	3.6137	1.36438
63	NCT00182442	Cognition, Functioning and Quality of Life	No Results Available	Schizophrenia	Drug: Olanzapine & Quetiapine	Primary outcome measures include changes in neurocognitive test scores, changes in measures of community functioning and quality of life.|Secondary outcomes include changes in treatment adherence, subjective satisfaction with antipsychotic drug therapy, clinical symptoms and side effects.	Clinical	Hamilton Health Sciences Corporation|AstraZeneca|McMaster University	All	18 Years to 65 Years (Adult, Older Adult)	80	Other|Industry	Interventional	Allocation: Randomized|Intervention Model: Parallel Assignment|Masking: None (Open Label)|Primary Purpose: Treatment	02-2179	2003-10-01		2006-03-01	2005-09-16		2006-10-11	McMaster University, Hamilton, Ontario, Canada	C		https://ClinicalTrials.gov/show/NCT00182442	Y	2007-08-29	NCT in Scholar	https://pubmed.ncbi.nlm.nih.gov/17728106/	#VALUE!	3.91233	1.49589
64	NCT00182507	Olanzapine in the Treatment of Hair Pulling (Trichotillomania)	No Results Available	Trichotillomania	Drug: Olanzapine	Clinical Global Impression (CGI)-Improvement Scale ≤ 2|CGI-Severity Scale, Mean change from baseline in: Yale-Brown Obsessive Compulsive Scale for TTM, the Massachusetts General Hospital Hair Pulling Scale	Clinical scale	Hamilton Health Sciences Corporation|Eli Lilly and Company|McMaster University	All	18 Years to 65 Years (Adult, Older Adult)	34	Other|Industry	Interventional	Allocation: Randomized|Intervention Model: Parallel Assignment|Masking: Double|Primary Purpose: Treatment	00-167	2000-06-01		2006-03-01	2005-09-16		2006-09-11	Hamilton Health Sciences, McMaster University Medical Centre, Hamilton, Ontario, Canada	C		https://ClinicalTrials.gov/show/NCT00182507	Y	2010-04-20		https://pubmed.ncbi.nlm.nih.gov/20441724/	#VALUE!	9.89041	4.13973
43	NCT00152984	Efficacy and Safety of Tiotropium in Patients With COPD and Concomitant Diagnosis of Asthma	No Results Available	Pulmonary Disease, Chronic Obstructive|Asthma	Drug: Tiotropium inhalation capsules|Drug: Placebo inhalation capsules	AUC(0-6) FEV1 (Area under the curve of change in FEV1 from baseline to 6 hours post dose)|Forced vital capacity (FVC)|Peak expiratory flow rate (PEFR)|Use of rescue medication|AUC0-6hFEV1|Change in trough FEV1 (i.e. trough response) from baseline.|Change in peak FEV1 from baseline (=peak response) after first dose|AUC0-6hFVC defined in the same way as for FEV1.|Trough FVC defined in the same way …	Surrogate	Boehringer Ingelheim	All	40 Years and older (Adult, Older Adult)	472	Industry	Interventional	Allocation: Randomized|Intervention Model: Parallel Assignment|Masking: Double|Primary Purpose: Treatment	205.301	2004-12-01	2006-04-01	2006-04-01	2005-09-12		2017-12-28	CHU Sart Tilman, Angleur, Belgium|A.Z. VUB, Brussel, Belgium|Boehringer Ingelheim Investigational Site, Genk, Belgium|Boehringer Ingelheim Investigational Site, Hasselt, Belgium|St. Elisabethziekenhuis, Herentals, Belgium|Clinique Reine Astrid, Malmedy, Belgium|Sint-Elisabethziekenhuis, Turnhout, Belgium|VGH Research Pavillion, Vancouver, British Columbia, Canada|BG 034, Room C2027, Winnipeg, Man…	C+I		https://ClinicalTrials.gov/show/NCT00152984	Y	2007-10-24	Title in Scholar	https://pubmed.ncbi.nlm.nih.gov/17920256/	1.56438	2.89589	1.56438
53	NCT00166244	Fixed Dose MMF vs Concentration Controlled MMF After Renal Transplantation	No Results Available	De Novo Renal Transplant Recipient.	Drug: Mycophenolate Mofetil	Treatment failure including the occurrence of the first one of any of the following: biopsy-proven acute rejection, graft loss, death or discontinuation of MMF therapy during the first 12 months following transplantation.|Proportion of patients treated for acute rejection during the first 3, 6, 12 months post-transplantation,|Time to first acute rejection,|Number of acute rejection episodes per p…	Clinical	Erasmus Medical Center|Hoffmann-La Roche	All	2 Years and older (Child, Adult, Older Adult)	901	Other|Industry	Interventional	Allocation: Randomized|Intervention Model: Parallel Assignment|Masking: None (Open Label)|Primary Purpose: Treatment	FDCC	2003-05-01	2005-03-01	2006-04-01	2005-09-14		2009-02-12	John Hunter Hospital, New Lambton, New South Wales, Australia|Princess Alexandra Hospital, Brisbane, Queensland, Australia|Monash Medical Centre, Clayton, Victoria, Australia|St Vincent's Hospital, Melbourne, Victoria, Australia|Royal Melbourne Hospital, Parkville, Victoria, Australia|Sir Charles Gairdner Hospital, Nedlands, Western Australia, Australia|Royal Perth Hospital, Perth, Western Austra…	C+I		https://ClinicalTrials.gov/show/NCT00166244	Y	2009-06-03		https://pubmed.ncbi.nlm.nih.gov/19494809/	4.26027	6.09589	3.17534
56	NCT00169819	EArly Discharge After Transradial Stenting of CoronarY Arteries: The EASY Study	No Results Available	Coronary Artery Disease|Ischemia	Drug: Abciximab	Death, Q & non-Q myocardial infarction (MI), urgent revascularization, repeat hospitalization, severe thrombocytopenia, access site complications, major bleedings, at 30-days.|Death, Q & non-Q MI, repeat target vessel revascularization at 30-days, 6 and 12 mo. Length of hospital stay & unsolicited medical visits at 30-days. Patient satisfaction within 24 hrs and at 30 days, 6 and 12 mo. Direct/in…	Clinical	Laval University|Eli Lilly and Company|Bristol-Myers Squibb	All	18 Years and older (Adult, Older Adult)	1000	Other|Industry	Interventional	Allocation: Randomized|Intervention Model: Parallel Assignment|Masking: None (Open Label)|Primary Purpose: Treatment	H4S-CA-0050|ISRCTN72335887	2003-10-01		2006-04-01	2005-09-15		2007-02-26	Laval Hospital Research Center, Sainte-Foy, Quebec, Canada	C		https://ClinicalTrials.gov/show/NCT00169819	Y	2010-10-01		https://pubmed.ncbi.nlm.nih.gov/20965458/	#VALUE!	7.00548	4.50411
203	NCT00822081	Comparison of the Fixed Combinations of Brimonidine/Timolol and Dorzolamide/Timolol in Subjects With Open-Angle Glaucoma or Ocular Hypertension	No Results Available	Open-Angle Glaucoma|Ocular Hypertension	Drug: brimonidine tartrate 0.2%/timolol maleate 0.5% fixed combination|Drug: dorzolamide hcl 2%/ timolol maleate 0.5% fixed combination|Drug: brimonidine tartrate 0.2%/timolol maleate 0.5% fixed combination as adjunctive to current prostaglandin therapy.|Drug: dorzolamide hcl 2%/timolol maleate 0.5% fixed combinatin as adjunctive to current prostaglandin therapy.	Change from baseline in mean IOP.|Patient tolerability/comfort measured by Likert scale.	Clinical scale	Bp Consulting, Inc|Allergan	All	18 Years and older (Adult, Older Adult)	140	Other|Industry	Interventional	Allocation: Randomized|Intervention Model: Parallel Assignment|Masking: Single|Primary Purpose: Treatment	COM0501	2005-01-01	2006-04-01	2006-04-01	2009-01-14		2009-01-14	Barrie, Ontario, Canada	C		https://ClinicalTrials.gov/show/NCT00822081	Y	2009-07-01		https://pubmed.ncbi.nlm.nih.gov/19476406/	3.25205	4.49863	3.25205
15	NCT00068029	Pegvisomant And Sandostatin LAR Combination Study	No Results Available	Acromegaly	Drug: Pegvisomant/ Sandostatin LAR|Drug: Sandostatin LAR|Drug: Pegvisomant	Number of subjects experiencing treatment-emergent adverse events across the duration fo the study|Percentage of patients with normalization of IGF-I, at Week 40, in the two randomized groups (Sandostatin LAR plus pegvisomant and pegvisomant alone). Normal IGF-I is defined as a value within the normal reference range for age for the study specific	Clinical	Pfizer	All	18 Years and older (Adult, Older Adult)	75	Industry	Interventional	Allocation: Randomized|Intervention Model: Parallel Assignment|Masking: None (Open Label)|Primary Purpose: Treatment	PEGA-0435-005|A6291006	2003-10-01		2006-05-01	2003-09-05		2008-04-07	Pfizer Investigational Site, Los Angeles, California, United States|Pfizer Investigational Site, Boston, Massachusetts, United States|Pfizer Investigational Site, Chapel Hill, North Carolina, United States|Pfizer Investigational Site, Charlottesville, Virginia, United States|Pfizer Investigational Site, Darlinghurst, New South Wales, Australia|Pfizer Investigational Site, Fitzroy, Victoria, Austr…	C+I		https://ClinicalTrials.gov/show/NCT00068029	N	N/A			#VALUE!	#VALUE!	#VALUE!
16	NCT00068042	A Study To Compare The Efficacy And Safety Of Pegvisomant To That Of Sandostatin Lar Depot In Patients With Acromegaly	No Results Available	Acromegaly	Drug: Pegvisomant|Drug: Sandostatin LAR	Percentage of patients with normal IGF-1 concentration at Final Visit (Week 52)|The secondary endpoints include: 1.Percentage of patients with normal IGF-I concentration at any visit. 2.Percent change from Baseline of IGF-I at each visit. 3.Percent change from Baseline of IGFBP-3 (IGF binding protein-3) at Week 24 and Final Visit	Surrogate	Pfizer	All	18 Years and older (Adult, Older Adult)	100	Industry	Interventional	Allocation: Randomized|Intervention Model: Parallel Assignment|Masking: None (Open Label)|Primary Purpose: Treatment	PEGA-0435-003|A6291004	2003-04-01		2006-05-01	2003-09-08		2008-04-07	Pfizer Investigational Site, Los Angeles, California, United States|Pfizer Investigational Site, Chicago, Illinois, United States|Pfizer Investigational Site, Chicago, Illinois, United States|Pfizer Investigational Site, Boston, Massachusetts, United States|Pfizer Investigational Site, Ann Arbor, Michigan, United States|Pfizer Investigational Site, Ann Arbor, Michigan, United States|Pfizer Invest…	C		https://ClinicalTrials.gov/show/NCT00068042	N	N/A			#VALUE!	#VALUE!	#VALUE!
71	NCT00191633	Study of Atomoxetine in Children With ADHD to Assess Symptomatic and Functional Outcomes	No Results Available	Attention-Deficit/Hyperactivity Disorder	Drug: Atomoxetine	To assess the correlation of change in score on an ADHD rating scale with the change in score on a functional rating questionnaire at 3 months post atomoxetine initiation|Understand the relationships between ADHD symptoms, functional outcomes, and quality of life|Explore the impact of data collection time points on efficacy, quality of life, and functional outcome|Assess the efficacy of atomoxeti…	Clinical scale	Eli Lilly and Company	All	6 Years to 11 Years (Child)	200	Industry	Interventional	Allocation: Non-Randomized|Intervention Model: Single Group Assignment|Masking: None (Open Label)|Primary Purpose: Treatment	9684|B4Z-CA-S012	2005-04-01		2006-06-01	2005-09-19		2007-01-26	For additional information regarding investigative sites for this trial, contact 1-877-CTLILLY (1-877-285-4559, 1-317-615-4559) Mon - Fri from 9 AM to 5 PM Eastern Time (UTC/GMT - 5 hours, EST), or speak with your personal physician., Calgary, Alberta, Canada|For additional information regarding investigative sites for this trial, contact 1-877-CTLILLY (1-877-285-4559, 1-317-615-4559) Mon - Fri f…			https://ClinicalTrials.gov/show/NCT00191633	Y	2011-05-11		https://pubmed.ncbi.nlm.nih.gov/21569378/	#VALUE!	6.11233	4.94521
80	NCT00216918	Neuropsychological Functioning in Children With Attention-Deficit/Hyperactivity Disorder.	No Results Available	Attention Deficit Hyperactivity Disorder	Drug: Atomoxetine Hydrochloride	The neuropsychological status in five domains as measured by the change in the NEPSY from baseline to 6 months post-initiation of atomoxetine treatment in children ages 6 to 10.5 diagnosed with ADHD.|Assess changes in executive function and attention;Compare changes in neuropsychological status in a normal control group, gender and age matched to atomoxetine-treated patients at baseline and 6 mon…	Clinical scale	Eli Lilly and Company	All	6 Years to 10 Years (Child)	40	Industry	Interventional	Allocation: Non-Randomized|Intervention Model: Single Group Assignment|Masking: None (Open Label)|Primary Purpose: Treatment	9721|B4Z-CA-S013	2005-09-01		2006-06-01	2005-09-22		2007-01-26	For additional information regarding investigative sites for this trial, contact 1-877-CTLILLY (1-877-285-4559, 1-317-615-4559) Mon - Fri from 9 AM to 5 PM Eastern Time (UTC/GMT - 5 hours, EST), or speak with your personal physician., Quebec, Canada			https://ClinicalTrials.gov/show/NCT00216918	Y	2011-05-11		https://pubmed.ncbi.nlm.nih.gov/21569378/	#VALUE!	5.69315	4.94521
48	NCT00158860	A Study Comparing Daily Treatment With Valaciclovir To Placebo For Suppression Of Herpes Simplex Virus HSV-2 Genital Herpes In Newly Diagnosed Patients. VALTREX® Tablet is a Trademark of the GlaxoSmithKline Group of Companies.	Has Results	Herpes Genitalis	Drug: Valaciclovir|Drug: Placebo	Percentage of Participants With Time to First GH Recurrence|Mean Number of GH Recurrences Per Month Within the 6-month Study Period|Number of Participants With Adverse Events (AEs) and Serious Adverse Events (SAEs)|Percentage of Participants With Time to First Oral Herpes Simplex Virus (HSV) Outbreak Within 6-months|Number of Isolates With Resistance to Acyclovir (ACV)	Clinical	GlaxoSmithKline	All	18 Years and older (Adult, Older Adult)	384	Industry	Interventional	Allocation: Randomized|Intervention Model: Parallel Assignment|Masking: Single (Investigator)|Primary Purpose: Treatment	HS2100275	2004-06-21	2006-07-26	2006-07-26	2005-09-12	2019-02-15	2019-02-15	GSK Investigational Site, Birmingham, Alabama, United States|GSK Investigational Site, Phoenix, Arizona, United States|GSK Investigational Site, Tucson, Arizona, United States|GSK Investigational Site, Anaheim, California, United States|GSK Investigational Site, Beverly Hills, California, United States|GSK Investigational Site, Davis, California, United States|GSK Investigational Site, Fair Oaks,…	C+I		https://ClinicalTrials.gov/show/NCT00158860	Y	2008-07-01	Title in PubMed	https://pubmed.ncbi.nlm.nih.gov/18461016/	1.93425	4.03014	1.93425
46	NCT00157690	Study of Alendronate to Prevent and Treat Osteoporosis in Cystic Fibrosis Patients	No Results Available	Cystic Fibrosis|Osteoporosis|Bone Diseases, Metabolic	Drug: Alendronate|Drug: Placebo	To determine efficacy of 70 mg alendronate once weekly compared to placebo, measured by changes in LS BMD in adult CF patients after one year of treatment|To determine the efficacy of 70 mg alendronate once weekly compared to placebo measured by percent changes in total hip BMD, proximal femur BMD, and N-telopeptide at one year in adult CF patients.|To determine health-related quality of life (HR…	Surrogate	McMaster University|Centre hospitalier de l'Université de Montréal (CHUM)|London Health Sciences Centre|University of Calgary|McGill University|Laval University|Merck Frosst Canada Ltd.	All	18 Years and older (Adult, Older Adult)	56	Other|Industry	Interventional	Allocation: Randomized|Intervention Model: Parallel Assignment|Masking: Quadruple (Participant, Care Provider, Investigator, Outcomes Assessor)|Primary Purpose: Treatment	MK-0217 Protocol 214	2003-12-01	2006-08-01	2006-08-01	2005-09-12		2008-10-23	Dr. Harvey Rabin - Health Sciences Centre, Calgary, Alberta, Canada|McMaster University, Hamilton, Ontario, Canada|London Health Sciences Centre, London, Ontario, Canada|Centre de Recherche - CHUM, Montreal, Quebec, Canada|Montreal Chest Institute, Montreal, Quebec, Canada|CHUL Hospital, Sainte-Foy, Quebec, Canada	C		https://ClinicalTrials.gov/show/NCT00157690	Y	2008-07-18		https://pubmed.ncbi.nlm.nih.gov/18641106/	1.96438	4.63288	1.96438
58	NCT00174395	A Trial to Study of the Effects of Eletriptan 40mg on Mild vs Moderate to Severe Pain Intensity of Migraine	No Results Available	Migraine	Drug: eletriptan	To evaluate pain free response at 2 hours with eletriptan 40mg in mild pain compared to moderate to severe pain intensity of migraine in early intervention.|To demonstrate the efficacy of early intervention with eletriptan 40mg on mild compared to moderate to severe migraine pain include the following clinical outcomes: pain-free at 0.5, 1, 1.5, 4 and 24 hours; sustained pain-free, migraine recur…	Clinical	Pfizer's Upjohn has merged with Mylan to form Viatris Inc.|Pfizer	All	18 Years to 65 Years (Adult, Older Adult)	220	Industry	Interventional	Allocation: Randomized|Intervention Model: Parallel Assignment|Masking: None (Open Label)|Primary Purpose: Treatment	A1601107	2005-03-01		2006-10-01	2005-09-15		2021-01-27	Pfizer Investigational Site, Edmonton, Alberta, Canada|Pfizer Investigational Site, Chilliwack, British Columbia, Canada|Pfizer Investigational Site, Coquitlam, British Columbia, Canada|Pfizer Investigational Site, Langley, British Columbia, Canada|Pfizer Investigational Site, North Vancouver, British Columbia, Canada|Pfizer Investigational Site, Penticton, British Columbia, Canada|Pfizer Investi…	C		https://ClinicalTrials.gov/show/NCT00174395	N	N/A			#VALUE!	#VALUE!	#VALUE!
98	NCT00295022	Compare the Efficacy of Levocetirizine and Montelukast to Placebo in Reducing Seasonal Allergic Rhinitis (SAR) Symptoms in Ragweed Sensitive Subjects	Has Results	Rhinitis, Allergic, Seasonal	Drug: Placebo|Drug: Montelukast|Drug: Levocetirizine	Change From Baseline in the Major Symptom Complex (MSC) Score Over Period I|Change From Baseline in the MSC Score Over Period II|Change From Baseline in the MSC Score Over Period III|Change From Baseline in the MSC Score Over the Total Treatment Period (Period I + Period II + Period III)|Change From Baseline in the Total Symptom Complex (TSC) Score Over Period I|Change From Baseline in the Total …	Clinical scale	UCB S.A. - Pharma Sector|UCB Pharma	All	18 Years and older (Adult, Older Adult)	418	Industry	Interventional	Allocation: Randomized|Intervention Model: Parallel Assignment|Masking: Quadruple (Participant, Care Provider, Investigator, Outcomes Assessor)|Primary Purpose: Treatment	A00414	2006-07-29	2006-10-01	2006-10-01	2006-02-22	2018-07-23	2018-09-11	Kingston, Ontario, Canada	C		https://ClinicalTrials.gov/show/NCT00295022	Y	2008-04-02	Title in Scholar	https://pubmed.ncbi.nlm.nih.gov/18387222/	1.50411	1.67945	1.50411
156	NCT00525564	Effects of Salmeterol on Walking Capacity in Patients With COPD	No Results Available	Chronic Obstructive Pulmonary Disease	Drug: Placebo|Drug: Salmeterol diskus inhalation powder	Endurance time during an endurance shuttle walk|Dyspnea during endurance shuttle walk|cardio-respiratory responses during an endurance shutlle walk	Surrogate	Laval University|GlaxoSmithKline	All	50 Years to 80 Years (Adult, Older Adult)	28	Other|Industry	Interventional	Allocation: Randomized|Intervention Model: Crossover Assignment|Masking: Double|Primary Purpose: Treatment	SMS106875	2006-05-01		2006-10-01	2007-09-06		2007-09-06	Hôpital Laval, Quebec City, Quebec, Canada	C		https://ClinicalTrials.gov/show/NCT00525564	Y	2007-12-05	Title in Scholar	https://pubmed.ncbi.nlm.nih.gov/18057052/	#VALUE!	1.59726	1.17808
95	NCT00291746	Validation of RDQ Questionnaire	No Results Available	Gastroesophageal Reflux	Drug: Esomeprazole|Procedure: Bravo technique	Selection of RDQ items (RDQ will be completed by subject at Screening and visit 4)|Presence/absence of GERD as assessed by endoscopic Los Angeles (LA) grade (gastroesophageal endoscopy will be performed at visit 2)|pH monitoring (% time with esophageal pH<4; Bravo pH-Monitoring will be performed from visit 2 to 3.1)|Symptom Associated Probability (outcome test for Bravo pH monitoring)|Outcome of …	Surrogate	AstraZeneca	All	18 Years to 79 Years (Adult, Older Adult)	350	Industry	Interventional	Allocation: Non-Randomized|Intervention Model: Single Group Assignment|Masking: Single|Primary Purpose: Diagnostic	D9914C00002|DIAMOND	2005-09-01		2006-11-01	2006-02-15		2009-03-12	Research Site, Etobicoke, Ontario, Canada|Research Site, Hamilton, Ontario, Canada|Research Site, North York, Ontario, Canada|Research Site, Mirabel, Quebec, Canada|Research Site, Pointe-Claire, Quebec, Canada|Research Site, Saint-Jerome, Quebec, Canada|Research Site, Saint-Leonard, Quebec, Canada|Research Site, Glostrup, Denmark|Research Site, Herning, Denmark|Research Site, Odense, Denmark|Rese…	C		https://ClinicalTrials.gov/show/NCT00291746	Y	2010-06-01		https://pubmed.ncbi.nlm.nih.gov/20551454/	#VALUE!	4.75068	3.58356
202	NCT00822055	Comparison of the Fixed Combinations of Brimonidine/Timolol and Dorzolamide/Timolol in Subjects With Open-Angle Glaucoma or Ocular Hypertension	No Results Available	Open-Angle Glaucoma|Ocular Hypertension	Drug: brimonidine tartrate 0.2%/timolol maleate 0.5% fixed combination|Drug: dorzolamide hcl 2%/timolol maleate 0.5% fixed combination|Drug: brimonidine tartrate 0.2%/timolol maleate 0.5% fixed combination as adjunctive to current prostaglandin therapy|Drug: dorzolamide hcl 2%/timolol maleate 0.5% fixed combination as adjunctive to current prostaglandin therapy	Change from baseline in mean IOP|Patient tolerability/comfort measured by Likert scale	Surrogate	Allergan	All	18 Years and older (Adult, Older Adult)	140	Industry	Interventional	Allocation: Randomized|Intervention Model: Parallel Assignment|Masking: Single (Investigator)|Primary Purpose: Treatment	COM0501	2005-05-01	2006-11-01	2006-11-01	2009-01-14		2009-01-14	Barrie, Ontario, Canada	C		https://ClinicalTrials.gov/show/NCT00822055	Y	2009-07-01		https://pubmed.ncbi.nlm.nih.gov/19476406/	2.66575	4.16986	2.66575
11	NCT00050999	Study of ONTAK (Denileukin Diftitox) in Cutaneous T-Cell Lymphoma (CTCL) Patients	No Results Available	Lymphoma, T-Cell, Cutaneous|Mycosis Fungoides|Sezary Syndrome	Drug: ONTAK	Objective Rate of Response (ORR), defined as CR + CCR + PR|Time-to-Treatment Failure|Time-to-Progression|Duration of Response	Surrogate	Eisai Inc.	All	18 Years and older (Adult, Older Adult)	195	Industry	Interventional	Allocation: Randomized|Intervention Model: Parallel Assignment|Masking: Double|Primary Purpose: Treatment	93-04-11	1995-06-01	2006-09-01	2006-12-01	2003-01-03		2008-03-05	University of Texas, M.D. Anderson Cancer Center, Houston, Texas, United States|Level 4 Department of Haematology Royal North Shore Hospital, St. Leonard's, New South Wales, Australia|Westmead Hospital, Department of Haematology, Westmead, New South Wales, Australia|Mater Misericordiae Adult Hospital, South Brisbane, Queensland, Australia|Oncology Haematology Radiation Oncology Unit, Princess Ale…	C+I		https://ClinicalTrials.gov/show/NCT00050999	Y	2013-06-14		https://pubmed.ncbi.nlm.nih.gov/23770157/	6.78904	18.0493	6.53973
12	NCT00051012	Study of ONTAK (Denileukin Diftitox) in Previously Treated Cutaneous T-Cell Lymphoma Patients	No Results Available	Lymphoma, T-Cell, Cutaneous|Mycosis Fungoides|Sezary Syndrome	Drug: ONTAK	Objective Rate of Response (ORR), defined as CR + CCR + PR|Time-to-Treatment Failure|Time-to-Progression|Duration of Response	Surrogate	Eisai Inc.	All	18 Years and older (Adult, Older Adult)	86	Industry	Interventional	Allocation: Non-Randomized|Intervention Model: Single Group Assignment|Masking: None (Open Label)|Primary Purpose: Treatment	93-04-14	1995-09-01	2006-10-01	2006-12-01	2003-01-03		2008-03-05	University of Texas, M.D. Anderson Cancer Center, Houston, Texas, United States|Level 4 Department of Haematology Royal North Shore Hospital, St. Leonard's, New South Wales, Australia|Westmead Hospital, Department of Haematology, Westmead, New South Wales, Australia|Mater Misericordiae Adult Hospital, South Brisbane, Queensland, Australia|Oncology Haematology Radiation Oncology Unit, Princess Ale…	C+I		https://ClinicalTrials.gov/show/NCT00051012	Y	2013-06-14		https://pubmed.ncbi.nlm.nih.gov/23770157/	6.70685	17.7973	6.53973
26	NCT00110682	Study of Imiquimod 5% Cream in Addition to Cryotherapy in the Management of Actinic Keratoses	No Results Available	Keratosis|Actinic Keratosis	Drug: Imiquimod used as an adjunct to cryotherapy	Recurrence rate and time to recurrence of lesions|Time to reach treatment success|Percentage of patients who clear|Patient improvement assessment	Clinical	Derm Research @ 888 Inc.|3M	All	18 Years and older (Adult, Older Adult)	60	Industry	Interventional	Allocation: Randomized|Intervention Model: Parallel Assignment|Masking: Double|Primary Purpose: Treatment	DR 2004-05	2005-04-01	2006-10-01	2006-12-01	2005-05-13		2008-04-24	DermResearch @ 888 Inc, Vancouver, British Columbia, Canada|Windsor Clinical Research, Windsor, Ontario, Canada|Centre de Recherche Dermatologique, CRDQ, Sainte-Foy, Quebec, Canada	C		https://ClinicalTrials.gov/show/NCT00110682	Y	2007-11-01	Title in Scholar	https://pubmed.ncbi.nlm.nih.gov/18042331/	1.08493	2.5863	0.917808
37	NCT00141284	An Open Label Study To Evaluate The Safety and Kinetics of Nelfinavir in Subjects With HIV and Hepatitis C	No Results Available	HIV Infection|Hepatitis C	Drug: nelfinavir 1,250 mg twice daily|Drug: Zidovudine 300 mg twice daily|Drug: Lamivudine 150 mg twice daily	To Evaluate the safety of nelfinavir 1,250 mg orally taken twice daily in HIV/HCV co infected adult subjects with compensated cirrhosis (Child Pugh A) or hepatic fibrosis.|To evaluate the pharmacokinetics of nelfinavir and M8, the major metabolite.	Surrogate	Pfizer	All	18 Years to 60 Years (Adult)	12	Industry	Interventional	Allocation: Non-Randomized|Intervention Model: Single Group Assignment|Masking: None (Open Label)|Primary Purpose: Treatment	A4301003	2005-10-01	2006-12-01	2006-12-01	2005-09-01		2011-05-16	Pfizer Investigational Site, Bakersfield, California, United States|Pfizer Investigational Site, Miami, Florida, United States|Pfizer Investigational Site, Shreveport, Louisiana, United States|Pfizer Investigational Site, Dallas, Texas, United States|Pfizer Investigational Site, Toronto, Ontario, Canada	C+I		https://ClinicalTrials.gov/show/NCT00141284	N	N/A			#VALUE!	#VALUE!	#VALUE!
39	NCT00144911	ADVAIR® DISKUS® Inhaler (Fluticasone Propionate/Salmeterol) Versus SEREVENT® DISKUS® Inhaler (Salmeterol) For The Treatment Of Chronic Obstructive Pulmonary Disease Exacerbations. ADVAIR® DISKUS® Inhaler and SEREVENT® DISKUS® Inhaler Are Trademarks of the GSK Group of Companies.	No Results Available	Pulmonary Disease, Chronic Obstructive	Drug: Salmeterol|Drug: Fluticasone Propionate/Salmeterol Combination Product	Rate of moderate/severe exacerbations over a 52 week treatment period.|The time until the first moderate/severe exacerbation, the annual rate of exacerbations requiring oral corticosteroid treatment, and breathing tests conducted over one year.	Clinical	GlaxoSmithKline	All	40 Years and older (Adult, Older Adult)	740	Industry	Interventional	Allocation: Randomized|Intervention Model: Parallel Assignment|Masking: Double (Participant, Investigator)|Primary Purpose: Treatment	SCO40043	2004-10-01	2006-12-01	2006-12-01	2005-09-05		2016-10-28	GSK Investigational Site, Birmingham, Alabama, United States|GSK Investigational Site, Birmingham, Alabama, United States|GSK Investigational Site, Jasper, Alabama, United States|GSK Investigational Site, Glendale, Arizona, United States|GSK Investigational Site, Phoenix, Arizona, United States|GSK Investigational Site, Scottsdale, Arizona, United States|GSK Investigational Site, Little Rock, Ark…	C		https://ClinicalTrials.gov/show/NCT00144911	Y	2008-07-09		https://pubmed.ncbi.nlm.nih.gov/18614347/	1.60548	3.7726	1.60548
30	NCT00129909	STITCH (Simplified Therapeutic Intervention To Control Hypertension)	No Results Available	Hypertension	Drug: fixed dose combination therapy	The primary measure of outcome is the proportion of subjects treated to target (systolic blood pressure [SBP] <140 mmHg and diastolic blood pressure [DBP] <90 mmHg) at 6 months, compared at the practice level.|Secondary measures of response will include the change at 6 months in systolic blood pressure and diastolic blood pressure. These outcomes will be compared at the practice level|Provider sa…	Surrogate	University of Western Ontario, Canada|Pfizer	All	18 Years and older (Adult, Older Adult)	2081	Other|Industry	Interventional	Allocation: Randomized|Intervention Model: Parallel Assignment|Masking: None (Open Label)|Primary Purpose: Treatment	RPO402A; RPO402B	2005-05-01	2006-09-01	2007-01-01	2005-08-12		2012-06-14	Robarts Research Institute, London, Ontario, Canada	C		https://ClinicalTrials.gov/show/NCT00129909	Y	2009-02-23	Title in Scholar	https://pubmed.ncbi.nlm.nih.gov/19237683/	2.48219	3.81918	2.14795
66	NCT00187408	The D-KAF (Dalteparin in Knee-to-Ankle Fracture) Trial	No Results Available	Deep Vein Thrombosis|Pulmonary Embolism	Drug: Low Molecular Weight Heparin (dalteparin)	Clinically important venous thromboembolism at 3 months|Clinically important VTE during the prophylaxis phase|Symptomatic VTE (either symptomatic DVT or PE or fatal PE) during the post-prophylaxis phase|Bleeding|Cost-effectiveness	Clinical	Sunnybrook Health Sciences Centre|Canadian Institutes of Health Research (CIHR)|Pfizer	All	16 Years and older (Child, Adult, Older Adult)	700	Other|Industry	Interventional	Allocation: Randomized|Intervention Model: Parallel Assignment|Masking: Double|Primary Purpose: Prevention	524E-CVD-0042-042	2002-08-01		2007-01-01	2005-09-16		2007-02-27	2E3.32 Walter MacKenzie HSC, Edmonton, Alberta, Canada|St. Paul's Hospital-Providence Health Care, Vancouver, British Columbia, Canada|Hamilton Health Sciences- General Site, Hamilton, Ontario, Canada|McMaster University Medical Centre, HSC, Hamilton, Ontario, Canada|St. Joseph's Healthcare Hamilton, Hamilton, Ontario, Canada|Hamilton Health Sciences-Henderson Site, Hamilton, Ontario, Canada|Otta…	C		https://ClinicalTrials.gov/show/NCT00187408	Y	2015-05-01		https://pubmed.ncbi.nlm.nih.gov/25900749/	#VALUE!	12.7562	8.33425
19	NCT00077753	EXCLAIM:Extended Prophylaxis for Venous ThromboEmbolism (VTE) in Acutely Ill Medical Patients With Prolonged Immobilization	No Results Available	Venous Thromboembolism	Drug: enoxaparin sodium	During double blind treatment : Cumulative occurrence of VTE assessed by ultrasound for all patients at 28±4 days after randomization (or earlier if symptomatic VTE) and/or V/Q lung scan for symptomatic patients ; Major hemorrhagic complications.|Occurrence of VTE between Day 1 and Day 90±10, Mortality at the end of Double-Blind Treatment, at 3 and 6 months|Minor plus major hemorrhagic complicati…	Clinical	Sanofi	All	40 Years and older (Adult, Older Adult)	4726	Industry	Interventional	Allocation: Randomized|Intervention Model: Parallel Assignment|Masking: Double|Primary Purpose: Prevention	XRP4563C_3501	2002-02-01	2006-10-01	2007-02-01	2004-02-16		2011-01-11	Sanofi-Aventis, Bridgewater, New Jersey, United States|Sanofi-Aventis, Buenos Aires, Argentina|Sanofi-Aventis, North Ryde, Australia|Sanofi-Aventis, Vienna, Austria|Sanofi-Aventis, Brussels, Belgium|Sanofi-Aventis, Sao Paulo, Brazil|Sanofi-Aventis, Laval, Canada|Sanofi-Aventis, Bogota, Colombia|Sanofi-Aventis, Paris, France|Sanofi-Aventis, Berlin, Germany|Sanofi-Aventis, Mumbai, India|Sanofi-Aven…	C		https://ClinicalTrials.gov/show/NCT00077753	Y	2010-07-06		https://pubmed.ncbi.nlm.nih.gov/20621900/	3.76438	8.43014	3.4274
97	NCT00292838	Relative Potency of Inhaled Corticosteroids	No Results Available	Asthma|Chronic Obstructive Pulmonary Disease (COPD)	Drug: fluticasone 25, 50, 100, 200 mcg	Sputum eosinophils|Exhaled nitric oxide, FEV1, FEF25-75%	Surrogate	St. Joseph's Healthcare Hamilton|GlaxoSmithKline	All	18 Years to 70 Years (Adult, Older Adult)	40	Other|Industry	Interventional	Allocation: Randomized|Intervention Model: Crossover Assignment|Masking: Double|Primary Purpose: Treatment	RP#01-1929	2001-01-01	2007-02-01	2007-02-01	2006-02-16		2011-07-20	Firestone Institute for Respiratory Health, St. Joseph's Healthcare, Hamilton, Ontario, Canada	C		https://ClinicalTrials.gov/show/NCT00292838	N	N/A			#VALUE!	#VALUE!	#VALUE!
113	NCT00364858	Safety and Efficacy of Cerezyme® Infusions Every 4 Weeks Versus Every 2 Weeks in Type 1 Gaucher Disease	Has Results	Gaucher Disease, Type 1|Cerebroside Lipidosis Syndrome|Glucocerebrosidase Deficiency Disease|Glucosylceramide Beta-Glucosidase Deficiency Disease|Gaucher Disease, Non-Neuronopathic Form	Drug: Cerezyme	Number of Participants With Clinical Success at Month 24/Discontinuation|Mean Composite Scores of the SF-36 Health Survey at Baseline|Mean Composite Scores of the SF-36 Health Survey at Month 24/Discontinuation.|Mean Change From Baseline in Composite Scores of the SF-36 Health Survey at Month 24/Discontinuation	Clinical scale	Genzyme, a Sanofi Company|Sanofi	All	18 Years and older (Adult, Older Adult)	95	Industry	Interventional	Allocation: Randomized|Intervention Model: Parallel Assignment|Masking: None (Open Label)|Primary Purpose: Treatment	CZ-011-01	2001-12-01		2007-02-01	2006-08-16	2009-09-02	2015-04-03	Children's National Medical Center, Washington, District of Columbia, United States|University Research Foundation for Lysosomal Storage Disease, Inc., Coral Springs, Florida, United States|Emory University, Atlanta, Georgia, United States|Children's Memorial Hospital, Chicago, Illinois, United States|Midwest Cancer Research Group, Inc., Skokie, Illinois, United States|Massachusetts General Hospi…	C+I		https://ClinicalTrials.gov/show/NCT00364858	Y	2009-02-04	Title in Scholar	https://pubmed.ncbi.nlm.nih.gov/19195916/	#VALUE!	7.18356	2.01096
32	NCT00130403	OPTAMISE: Clinical Effectiveness of Teriparatide After Alendronate or Risedronate Therapy in Osteoporotic Postmenopausal Women	No Results Available	Osteoporosis, Postmenopausal	Drug: risedronate sodium	Compare the PTH-associated change from baseline at Month 3 of procollagen peptide P1NP, in subjects previously treated with Risedronate or Alendronate|Compare changes from baseline for subjects previously treated with Risedronate or Alendronate for: P1NP & other biomarkers including bone-specific alkaline phosphatase, osteocalcin, serum CTX, urine NTX|Compare changes from baseline for subjects pr…	Surrogate	Sanofi|Procter and Gamble	Female	55 Years to 85 Years (Adult, Older Adult)	290	Industry	Interventional	Allocation: Non-Randomized|Intervention Model: Single Group Assignment|Masking: None (Open Label)|Primary Purpose: Treatment	HMR4003B_4034|EudraCT # :2004-002317-37	2004-03-01		2007-03-01	2005-08-15		2011-01-11	sanofi-aventis, US, Bridgewater, New Jersey, United States|sanofi-aventis, Australia, Cove, New South Wales, Australia|sanofi-aventis, Belgium, Diegem, Belgium|sanofi-aventis, Canada, Laval, Quebec, Canada|sanofi-aventis, France, Paris, France|sanofi-aventis, Netherlands, Gouda, Netherlands|sanofi-aventi, UK, Guildford, Surrey, United Kingdom	C+I		https://ClinicalTrials.gov/show/NCT00130403	Y	2008-08-05		https://pubmed.ncbi.nlm.nih.gov/18682511/	#VALUE!	4.43288	1.43288
42	NCT00151437	Canadian Pegvisomant Compassionate Study In Acromegalic Patients	No Results Available	Acromegaly	Drug: Pegvisomant treatment|Procedure: Medical History, demographics|Procedure: Sign and symptoms: questionnaire|Procedure: Blood tests: IGF-1, AST/ALT/ALP/TBIL, GTT|Procedure: MRI	Patient's IGF-1 levels normalize signs and symptoms of acromegaly normalize|Pegvisomant demonstrates continued safety and efficacy	Surrogate	Pfizer	All	18 Years and older (Adult, Older Adult)	30	Industry	Interventional	Allocation: Non-Randomized|Intervention Model: Single Group Assignment|Masking: None (Open Label)|Primary Purpose: Treatment	A6291017	2004-11-01		2007-04-01	2005-09-09		2008-04-24	Pfizer Investigational Site, Edmonton, Alberta, Canada|Pfizer Investigational Site, Edmonton, Alberta, Canada|Pfizer Investigational Site, Halifax, Nova Scotia, Canada|Pfizer Investigational Site, Toronto, Ontario, Canada|Pfizer Investigational Site, Montreal, Quebec, Canada	C		https://ClinicalTrials.gov/show/NCT00151437	Y	2009-12-01		https://pubmed.ncbi.nlm.nih.gov/20003832/	#VALUE!	5.08493	2.67123
59	NCT00174824	Comparison of Insulin Glargine and NPH Human Insulin in Progression of Diabetic Retinopathy in Type 2 Diabetic Patients	No Results Available	Diabetes Mellitus, Type 2	Drug: Insulin glargine	The percentage of patients with a 3-step or greater progression in the patient|level recoded integer ETDRS retinopathy scale|The percentage of patients who:develop proliferative retinopathy or develop clinically significant macular edema|the distribution of patients on the patient level recoded integer ETDRS retiopathy scale|the change from baseline in HbA1c and fasting plasma glucose|the inciden…	Surrogate	Sanofi	All	30 Years to 70 Years (Adult, Older Adult)	1024	Industry	Interventional	Allocation: Randomized|Intervention Model: Parallel Assignment|Masking: None (Open Label)|Primary Purpose: Treatment	LTS6036	2001-06-01	2007-04-01	2007-04-01	2005-09-15		2009-03-27	Sanofi-Aventis Administrative Office, Bridgewater, New Jersey, United States|Sanofi-Aventis Administrative Office, Laval, Canada	C+I		https://ClinicalTrials.gov/show/NCT00174824	Y	2009-06-13		https://pubmed.ncbi.nlm.nih.gov/19526210/	2.20274	8.03836	2.20274
119	NCT00374270	Improving Blood Pressure Management in Patients With Diabetes	No Results Available	Hypertension|Diabetes Mellitus, Type 1|Diabetes Mellitus, Type 2	Behavioral: Lifestyle Counselling; Opinion Leader Influence Statements	difference in change in systolic BP between the intervention and usual care groups|change in antihypertensive therapy by new/additional hypertension medication or dosage increase between groups|proportion of patients achieving goal BP of <130/80 mm Hg between groups|proportion of patients that are prescribed an ACE inhibitor or angiotensin receptor antagonist between groups	Surrogate	University of Alberta|Canadian Diabetes Association|Heart and Stroke Foundation of Canada|College and Association of Registered Nurses of Alberta|Alberta Health & Wellness|Medicine Shoppe of Canada|Canadian Council of Cardiovascular Nurses|MED Institute, Incorporated|Capital Health, Canada|Alberta Heritage Foundation for Medical Research|Alberta Medical Association|Merck Frosst Canada Ltd.	All	18 Years and older (Adult, Older Adult)	227	Other|Industry	Interventional	Allocation: Randomized|Intervention Model: Single Group Assignment|Masking: Single (Investigator)|Primary Purpose: Treatment	EPICORE-GG5130000107	2005-05-01		2007-05-01	2006-09-11		2007-12-11	University of Alberta, Edmonton, Alberta, Canada	C		https://ClinicalTrials.gov/show/NCT00374270	Y	2008-11-24		https://pubmed.ncbi.nlm.nih.gov/19029501/	#VALUE!	3.56986	1.56986
122	NCT00392002	Examine National Characteristics & Outcome Measures of GERD Patients Using the PPI Acid Suppression Symptom (PASS) Test for Response	No Results Available	Gastroesophageal Reflux	Drug: Esomeprazole	To compare the improvement in burden of overall GERD symptoms after 4 weeks of treatment with Esomeprazole verses maintenance of current therapy in subjects with persistent GERD symptoms.|To examine the relationship of the severity and frequency of GERD symptoms to treatment, at national, and regional levels.	Clinical	AstraZeneca	All	18 Years and older (Adult, Older Adult)	2000	Industry	Interventional	Allocation: Randomized|Intervention Model: Parallel Assignment|Masking: None (Open Label)|Primary Purpose: Treatment	D9612L00096|EncomPASS	2005-10-01		2007-05-01	2006-10-25		2008-01-25	Research Site, Mississauga, Ontario, Canada|Research Site, Toronto, Ontario, Canada	C		https://ClinicalTrials.gov/show/NCT00392002	Y	2013-02-21		https://pubmed.ncbi.nlm.nih.gov/23432146/	#VALUE!	7.39726	5.81644
129	NCT00412555	A Study of Tamiflu (Oseltamivir) for Seasonal Prophylaxis of Influenza in Children.	No Results Available	Influenza	Drug: oseltamivir [Tamiflu]	AEs, laboratory parameters, vital signs.|Percentage of patients with laboratory confirmed clinical influenza|Percentage of subjects with asymptomatic influenza; percentage with an influenza-like illness.	Surrogate	Hoffmann-La Roche	All	1 Year to 12 Years (Child)	52	Industry	Interventional	Allocation: Non-Randomized|Intervention Model: Single Group Assignment|Masking: None (Open Label)|Primary Purpose: Prevention	NV20236	2006-12-01	2007-05-01	2007-05-01	2006-12-18		2020-08-18	West Palm Beach, Florida, United States|Pittsburgh, Pennsylvania, United States|Jackson, Tennessee, United States|El Paso, Texas, United States|Coquitlam, British Columbia, Canada|Aalborg, Denmark	C+I		https://ClinicalTrials.gov/show/NCT00412555	Y	2012-04-23		https://pubmed.ncbi.nlm.nih.gov/22520945/	4.98356	5.39726	4.98356
92	NCT00282932	Detrol LA In Men With Overactive Bladder.	No Results Available	Overactive Bladder (OAB)	Drug: Detrol LA	Patient Perception of Bladder Condition at 12 weeks of treatment|1)To evaluate the additional benefit of 'Add-On' tolterodine L-tartrate ER (Detrol LA?), vs. placebo, to alpha-blocker therapy in men with persistent OAB symptoms of urinary frequency and urgency with/without urgency incontinence: a)On OAB symptoms as|assessed by 5-day voiding bladder diaries including Urinary Sensation Scale, b)On …	Clinical scale	Pfizer's Upjohn has merged with Mylan to form Viatris Inc.|Pfizer	Male	40 Years and older (Adult, Older Adult)	600	Industry	Interventional	Allocation: Randomized|Intervention Model: Parallel Assignment|Masking: Double|Primary Purpose: Treatment	A6121127	2006-01-01	2007-05-01	2007-05-14	2006-01-27		2021-01-27	Pfizer Investigational Site, Anaheim, California, United States|Pfizer Investigational Site, La Mesa, California, United States|Pfizer Investigational Site, Aurora, Colorado, United States|Pfizer Investigational Site, Iowa City, Iowa, United States|Pfizer Investigational Site, Shreveport, Louisiana, United States|Pfizer Investigational Site, Watertown, Massachusetts, United States|Pfizer Investig…	C+I		https://ClinicalTrials.gov/show/NCT00282932	Y	2008-11-24	NCT in Pubmed	https://pubmed.ncbi.nlm.nih.gov/19070418/	1.56986	2.89863	1.53425
27	NCT00115492	Advair® DISKUS® Versus Serevent® DISKUS® For Chronic Obstructive Pulmonary Disease Exacerbations	No Results Available	Pulmonary Disease, Chronic Obstructive	Drug: Fluticasone Propionate/Salmeterol Combination Product|Drug: Salmeterol	Rate of moderate/severe exacerbations over a 52 week treatment period|The time until the first moderate/severe exacerbation; the annual rate of exacerbations requiring oral corticosteroid treatment, and breathing tests conducted over one year	Clinical	GlaxoSmithKline	All	40 Years and older (Adult, Older Adult)	797	Industry	Interventional	Allocation: Randomized|Intervention Model: Parallel Assignment|Masking: Double|Primary Purpose: Treatment	SCO100250	2004-12-01	2007-06-01	2007-06-01	2005-06-23		2017-01-20	GSK Investigational Site, Jasper, Alabama, United States|GSK Investigational Site, Mobile, Alabama, United States|GSK Investigational Site, Glendale, Arizona, United States|GSK Investigational Site, Phoenix, Arizona, United States|GSK Investigational Site, Berkeley, California, United States|GSK Investigational Site, Fullerton, California, United States|GSK Investigational Site, Riverside, Califo…	C+I		https://ClinicalTrials.gov/show/NCT00115492	Y	2009-10-01		https://pubmed.ncbi.nlm.nih.gov/19863361/	2.33699	4.83562	2.33699
54	NCT00168415	A Study Using Botulinum Toxin Type A in Adolescents With Axillary Hyperhidrosis	No Results Available	Hyperhidrosis	Biological: Botulinum Toxin Type A	Subject's assessment of the severity of hyperhidrosis using the HDS Scale|Measurement of axillary sweat production	Clinical scale	Allergan	All	12 Years to 17 Years (Child)	144	Industry	Interventional	Allocation: Non-Randomized|Intervention Model: Single Group Assignment|Masking: None (Open Label)|Primary Purpose: Treatment	191622-075	2005-08-01	2007-06-01	2007-06-01	2005-09-15		2008-09-29	Portland, Oregon, United States|Vancouver, British Columbia, Canada	C+I		https://ClinicalTrials.gov/show/NCT00168415	Y	2015-06-08		https://pubmed.ncbi.nlm.nih.gov/26059781/	8.02466	9.85753	8.02466
57	NCT00171899	Study Comparing Standard Dose and High-dose Imatinib Mesylate in Patients With Chronic Phase Philadelphia Chromosome Positive (Ph+) Chronic Myelogenous Leukemia (CML)	No Results Available	Chronic Myelogenous Leukemia	Drug: imatinib mesylate	Percent of patients achieving major molecular response at baseline and at last visit|Complete cytogenetic response at baseline and at last visit|Overall survival|Disease progression-free survival|Quality of Life assessment at baseline, last visit|Safety: adverse events and lab parameters, vital signs, physical exam, electrocardiogram, concomitant medications	Surrogate	Novartis Pharmaceuticals|Novartis	All	18 Years and older (Adult, Older Adult)	80	Industry	Interventional	Allocation: N/A|Intervention Model: Single Group Assignment|Masking: None (Open Label)|Primary Purpose: Treatment	CSTI571ACA09	2005-04-01	2007-06-01	2007-06-01	2005-09-15		2017-02-23	Novartis Investigative Site, Toronto, Canada	C		https://ClinicalTrials.gov/show/NCT00171899	N	N/A			#VALUE!	#VALUE!	#VALUE!
34	NCT00139594	Open Label Extension Study of Licarbazepine in the Treatment of Manic Episodes of Bipolar I Disorder	No Results Available	Bipolar Disorder	Drug: licarbazepine	Safety and tolerability of treatment with licarbazepine over 52 weeks.|with respect to the rates of adverse events and serious adverse events, as well as changes in laboratory values, ECGs and vital signs.	Clinical	Novartis	All	18 Years to 70 Years (Adult, Older Adult)	181	Industry	Interventional	Allocation: N/A|Intervention Model: Single Group Assignment|Masking: None (Open Label)|Primary Purpose: Treatment	CLIC477D2303E1	2004-12-01	2007-07-01	2007-07-01	2005-08-31		2017-03-28	Investigational site, La Palma, California, United States|Novartis Investigational Site, Kansas City, Kansas, United States|Novartis Investigational Site, Shreveport, Louisiana, United States|Novartis Investigational Site, Somerville, Massachusetts, United States|Novartis Investigational Site, Farmington Hills, Michigan, United States|Novartis Investigational Site, Staten Island, New York, United…	C+I		https://ClinicalTrials.gov/show/NCT00139594	N	N/A			#VALUE!	#VALUE!	#VALUE!
50	NCT00162331	CARDIOLITE-413: A Study for Patients Who Had a PCI for an Acute MI	No Results Available	Myocardial Infarction	Drug: Technetium Tc99m Sestamibi	To better understand the interactions between the abnormalities in blood supply from the small vessels of the heart to the heart muscle after a heart attack and the changes in heart size 6 months after the heart attack.|To estimate the frequency of residual ischemia as assessed by stress myocardial perfusion imaging (MPI) in patients undergoing primary PCI for AMI.|To estimate the 6-month cardiac…	Surrogate	Lantheus Medical Imaging	All	18 Years and older (Adult, Older Adult)	74	Industry	Interventional	Allocation: Non-Randomized|Intervention Model: Single Group Assignment|Masking: None (Open Label)|Primary Purpose: Diagnostic	CARDIOLITE-413	2005-01-01	2007-07-01	2007-07-01	2005-09-13		2011-04-15	Local Institution, Birmingham, Alabama, United States|Local Institution, Boston, Massachusetts, United States|Local Institution, Nashville, Tennessee, United States|Local Institution, Seattle, Washington, United States|Local Institution, Curibita, Brazil|Local Institution, Sao Paolo, Brazil|Local Institution, Ottawa, Ontario, Canada|Local Institution, Toronto, Ontario, Canada	C+I		https://ClinicalTrials.gov/show/NCT00162331	N	N/A			#VALUE!	#VALUE!	#VALUE!
101	NCT00301262	Impact Of Viagra On Sexual Satisfaction Of Men With Mild Erectile Dysfunction Who Are Sexually Dissatisfied	Has Results	Impotence	Drug: Viagra (Sildenafil citrate)	Erectile Dysfunction Inventory of Treatment Satisfaction (EDITS) Index at the End of the DB Treatment (Week 8)|Erectile Dysfunction Inventory of Treatment Satisfaction (EDITS) Index|Change From Baseline to End of Double-Blind Phase (Week 8) in Patient Reported Erectile Function Assessment (PREFA) Total Score|Patient Reported Erectile Function Assessment (PREFA) Total Score|Change From Baseline to…	Clinical scale	Pfizer's Upjohn has merged with Mylan to form Viatris Inc.|Pfizer	Male	18 Years and older (Adult, Older Adult)	183	Industry	Interventional	Allocation: Randomized|Intervention Model: Parallel Assignment|Masking: Double|Primary Purpose: Treatment	A1481238	2005-11-01	2007-09-01	2007-09-01	2006-03-10	2008-12-09	2021-02-01	Pfizer Investigational Site, Calgary, Alberta, Canada|Pfizer Investigational Site, Calgary, Alberta, Canada|Pfizer Investigational Site, Edmonton, Alberta, Canada|Pfizer Investigational Site, Langley, British Columbia, Canada|Pfizer Investigational Site, Surrey, British Columbia, Canada|Pfizer Investigational Site, Vancouver, British Columbia, Canada|Pfizer Investigational Site, Vancouver, Britis…	C		https://ClinicalTrials.gov/show/NCT00301262	Y	2017-09-11		https://pubmed.ncbi.nlm.nih.gov/28892218/	10.0356	11.8685	10.0356
181	NCT00665834	Comparison of Rosuvastatin and Atorvastatin in Patients With Acute Coronary Syndrome	No Results Available	Dyslipidemia|Acute Coronary Syndromes	Drug: rosuvastatin|Drug: placebo|Drug: atorvastatin	Compare efficacy of rosuvastatin 20 mg versus atorvastatin 80 mg in measuring ApoB/ApoA ratio at 3 months in acute coronary syndrome patients receiving the study treatment after percutaneous coronary intervention (PCI).|Efficacy of rosuvastatin 20 mg versus atorvastatin 80 mg in reducing LDL-C 1 month and 3 months post PCI.|Efficacy of early-started rosuvastatin 20 mg versus placebo on hs-CRP fro…	Surrogate	Queen's University|AstraZeneca	All	18 Years to 75 Years (Adult, Older Adult)	18	Other|Industry	Interventional	Allocation: Randomized|Intervention Model: Parallel Assignment|Masking: Quadruple (Participant, Care Provider, Investigator, Outcomes Assessor)|Primary Purpose: Treatment	DMED 938-06	2006-04-01	2007-09-01	2007-09-01	2008-04-24		2016-03-29	Kingston General Hospital, Kingston, Ontario, Canada|Vascular Disease Prevention and Research Centre, Hotel Dieu Hospital, Kingston, Ontario, Canada	C		https://ClinicalTrials.gov/show/NCT00665834	N	N/A			#VALUE!	#VALUE!	#VALUE!
337	NCT01882400	Assessment of Response to Treatment of Osteoporosis With Oral Bisphosphonates in Patients With Muscular Dystrophy	No Results Available	Osteoporosis|Muscular Dystrophy|Cystic Fibrosis	Drug: Bisphosphonate treatment	Increase in bone density according to osteodensitometry|Decrease in bone pain|Retardation of scoliosis development	Surrogate	Gilles Boire|Procter and Gamble|Université de Sherbrooke	All	5 Years to 18 Years (Child, Adult)	11	Other|Industry	Interventional	Allocation: N/A|Intervention Model: Single Group Assignment|Masking: None (Open Label)|Primary Purpose: Prevention	01-12|Unrestricted grant	2001-05-01	2007-09-01	2007-09-01	2013-06-20		2018-01-09	Centre hospitalier universitaire de Sherbrooke, Sherbrooke, Quebec, Canada	C		https://ClinicalTrials.gov/show/NCT01882400	N	N/A			#VALUE!	#VALUE!	#VALUE!
87	NCT00256126	Predictive Markers in Growth Hormone Deficiency (GHD) and Turner Syndrome (TS) Children Treated With SAIZEN®	Has Results	Growth Hormone Deficiency|Turner Syndrome	Drug: Saizen	Change From Baseline in Insulin Like Growth Factor-1 Standard Deviation Score (IGF-1 SDS) at Month 1|Change From Baseline in Insulin-like Growth Factor Binding Protein - 3 (IGFBP-3) Level at Month 1|Change From Baseline in Fasting Glucose Levels at Month 1|Change From Baseline in Fasting Insulin Levels at Month 1|Change From Baseline in Homeostasis Model Assessment of Insulin Resistance (HOMA-IR)…	Surrogate	Merck KGaA, Darmstadt, Germany	All	2 Years to 16 Years (Child)	318	Industry	Interventional	Allocation: Non-Randomized|Intervention Model: Parallel Assignment|Masking: None (Open Label)|Primary Purpose: Treatment	24531	2005-05-31	2007-09-30	2007-09-30	2005-11-21	2018-03-20	2018-06-26	Local Medical Information Office, Buenos Aires, Argentina|Local Medical Information Office, Sydney, Australia|Local Medical Information Office, Vienna, Austria|Local Medical Information Office, Mississauga, Canada|Local Medical InformationOffice, Paris, France|Local Medical Information Office, Munich, Germany|Local Medical Information Office, Rome, Italy|Local Medical Information Office, Oslo, No…	C+I		https://ClinicalTrials.gov/show/NCT00256126	Y	2013-04-09		https://pubmed.ncbi.nlm.nih.gov/23567489/	5.52877	7.86301	5.52877
22	NCT00082277	Anastrozole Biphosphonate Study in Postmenopausal Women With Hormone-Receptor-Positive Early Breast Cancer	No Results Available	Breast Cancer	Drug: Anastrozole|Drug: Risedronate Sodium	The change from baseline in lumbar spine (L1-L4) bone mineral density (BMD)|Change from baseline in total hip BMD|Change from baseline in lumbar spine (L1-L4) BMD|Change from baseline in bone formation markers|Change from baseline in bone resorption and formation markers|Change from baseline in LDL-cholesterol|Change from baseline in LDL-cholesterol, HDL-cholesterol, total cholesterol, and serum …	Surrogate	AstraZeneca	Female	55 Years and older (Adult, Older Adult)	237	Industry	Interventional	Allocation: Randomized|Intervention Model: Parallel Assignment|Masking: Triple (Participant, Care Provider, Investigator)|Primary Purpose: Treatment	D5392C00050|SABRE	2004-04-01	2007-10-01	2007-10-01	2004-05-06		2011-01-26	Research Site, Palm Springs, California, United States|Research Site, Jacksonville, Florida, United States|Research Site, New Orleans, Louisiana, United States|Research Site, New York, New York, United States|Research Site, Raleigh, North Carolina, United States|Research Site, Cleveland, Ohio, United States|Research Site, Pittsburgh, Pennsylvania, United States|Research Site, Houston, Texas, Unit…	C+I		https://ClinicalTrials.gov/show/NCT00082277	Y	2010-02-20	Title in PubMed	https://pubmed.ncbi.nlm.nih.gov/20065185/	2.39178	5.89315	2.39178
70	NCT00191282	Hyperglycemia and Cardiovascular Outcomes With Type 2 Diabetes	Has Results	Diabetes Mellitus, Type 2|Acute Myocardial Infarction	Drug: Insulin lispro|Drug: Human insulin isophane suspension (NPH)|Drug: Insulin glargine|Drug: Human insulin isophane suspension|Drug: Human insulin 30/70	Number of Participants Who Experienced a Primary Combined Outcome|Number of Participants Who Experienced Death From Any Cause or Any One of the Primary Outcomes|Number of Participants Who Experienced Any One of the Primary Outcomes Adjusted for Indicators of Metabolic Control|Number of Participants Who Experienced Primary Outcomes Adjusted for Metabolic Control and Major Cardiovascular (CV) Risk …	Surrogate	Eli Lilly and Company	All	30 Years and older (Adult, Older Adult)	1116	Industry	Interventional	Allocation: Randomized|Intervention Model: Parallel Assignment|Masking: None (Open Label)|Primary Purpose: Treatment	5509|F3Z-MC-IONM	2002-10-01	2007-10-01	2007-10-01	2005-09-19	2009-08-04	2011-01-20	For additional information regarding investigative sites for this trial, please call 1-877-CTLILLY (1-877-285-4559, 1-317-651-4559), Monday-Friday, 9:00 AM to 5:00 PM Eastern Time (UTC/GMT - 5 hours, EST) or speak with your personal physician, Toronto, Ontario, Canada|For additional information regarding investigative sites for this trial, please call 1-877-CTLILLY (1-877-285-4559, 1-317-651-4559…			https://ClinicalTrials.gov/show/NCT00191282	Y	2005-03-01		https://pubmed.ncbi.nlm.nih.gov/15745837/	-2.5863	2.41644	-2.5863
100	NCT00296491	Study Of Allergic Rhinitis In Patients Who Also Have Asthma	Has Results	Asthma	Drug: fluticasone propionate/salmeterol (FSC)|Drug: montelukast (MON)|Drug: fluticasone propionate (FP)|Drug: placebo nasal|Drug: ADVAIR DISKUS|Drug: placebo capsule|Drug: placebo DISKUS	Mean Change From Baseline at Endpoint in Morning Peak Expiration Flow (PEF) for Intent-to-Treat Population|Mean Change From Baseline at Endpoint in Morning Peak Expiratory Flow (PEF) for Per Protocol Population|Rhinitis: Mean Change From Baseline at 1-2 Weeks in Daytime Total Nasal Symptom Scores (D-TNNS).|Rhinitis: Mean Change From Baseline at 1-2 Weeks in Nightime Total Nasal Symptom Scores (N-…	Surrogate	GlaxoSmithKline	All	15 Years and older (Child, Adult, Older Adult)	725	Industry	Interventional	Allocation: Randomized|Intervention Model: Parallel Assignment|Masking: Double (Participant, Investigator)|Primary Purpose: Treatment	ADA103575	2005-09-01	2007-10-01	2007-10-01	2006-02-27	2009-05-13	2016-12-16	GSK Investigational Site, Birmingham, Alabama, United States|GSK Investigational Site, Glendale, Arizona, United States|GSK Investigational Site, Scottsdale, Arizona, United States|GSK Investigational Site, Tucson, Arizona, United States|GSK Investigational Site, Hot Springs, Arkansas, United States|GSK Investigational Site, Berkeley, California, United States|GSK Investigational Site, Huntington…	C+I		https://ClinicalTrials.gov/show/NCT00296491	Y	2010-01-01		https://pubmed.ncbi.nlm.nih.gov/20167147/	2.25479	4.33699	2.25479
85	NCT00246610	Safety Of VIRACEPT® 625mg Administered To HIV-Infected Women During Pregnancy	No Results Available	HIV Infection	Drug: Nelfinavir mesylate, 625 mg	Presence or absence of at least one adverse event related to or possibly related to nelfinavir of Grade 2 or greater severity as defined by the DAIDS Table for Grading of Severity of Adult Adverse Experiences in the gastrointestinal or hepatic category|Development of primary or active site protease and nucleoside reverse transcriptase inhibitor-associated resistance mutations assessed using stand…	Clinical	Pfizer	Female	18 Years and older (Adult, Older Adult)	16	Industry	Interventional	Allocation: Non-Randomized|Intervention Model: Single Group Assignment|Masking: None (Open Label)|Primary Purpose: Treatment	A4301017	2006-03-01	2007-11-01	2007-11-01	2005-10-30		2011-04-28	Pfizer Investigational Site, Jacksonville, Florida, United States|Pfizer Investigational Site, Miami, Florida, United States|Pfizer Investigational Site, Metairie, Louisiana, United States|Pfizer Investigational Site, Detroit, Michigan, United States|Pfizer Investigational Site, Philadelphia, Pennsylvania, United States|Pfizer Investigational Site, Toronto, Ontario, Canada	C+I		https://ClinicalTrials.gov/show/NCT00246610	Y	2012-01-01	NCT in Scholar	https://pubmed.ncbi.nlm.nih.gov/21366475/	4.16986	5.8411	4.16986
40	NCT00145574	Efficacy and Safety of Colesevelam in Pediatric Patients With Genetic High Cholesterol	Has Results	Hypercholesterolemia	Drug: colesevelam HCl|Drug: placebo	Percent Change in Plasma Low Density Lipoprotein-cholesterol (LDL-C) From Day 1 (Study Baseline) to Week 8.|Percent Change in Plasma Total Cholesterol (TC) From Day 1 (Study Baseline) to Week 8.|Percent Change in Plasma Triglycerides (TG) From Day 1 (Study Baseline) to Week 8.|Percent Change in Plasma High-density Lipoprotein-cholesterol (HDL-C) From Day 1 (Study Baseline) to Week 8.|Percent Chan…	Surrogate	Daiichi Sankyo, Inc.	All	10 Years to 17 Years (Child)	194	Industry	Interventional	Allocation: Randomized|Intervention Model: Parallel Assignment|Masking: Double (Participant, Investigator)|Primary Purpose: Treatment	WEL-410	2005-11-01	2007-12-01	2007-12-01	2005-09-05	2010-01-26	2010-04-15	Washington, District of Columbia, United States|St. Louis, Missouri, United States|Bronx, New York, United States|New Hyde Park, New York, United States|New York, New York, United States|Cincinnati, Ohio, United States|Wexford, Pennsylvania, United States|Salt Lake City, Utah, United States|Camperdown NSW, Australia|Vienna, Austria|Vancouver, British Columbia, Canada|Toronto, Ontario, Canada|Chic…	C+I		https://ClinicalTrials.gov/show/NCT00145574	Y	2009-10-31		https://pubmed.ncbi.nlm.nih.gov/19879596/	1.91781	4	1.91781
102	NCT00303602	Comparing the Effect of Under the Tongue Olanzapine Versus Swallowed Olanzapine on Body Mass Index (A Ratio of Weight to Height)	Has Results	Schizophrenia|Schizoaffective Disorder|Bipolar Disorder	Drug: Sublingual orally disintegrating olanzapine (SODO)|Drug: Oral olanzapine	Time Course of Change From Baseline in Body Mass Index (BMI)|Mean Change From Baseline to 16 Week Endpoint in Body Mass Index (BMI)|Mean Change From Baseline to 16 Week Endpoint in Body Mass Index (BMI) for the Treatment Completers|Mean Change From Baseline to 16 Week Endpoint in Weight|Mean Change From Baseline to 16 Week Endpoint in Waist Circumference|Number of Patients Achieving at Least 5% L…	Surrogate	Eli Lilly and Company	All	18 Years to 65 Years (Adult, Older Adult)	149	Industry	Interventional	Allocation: Randomized|Intervention Model: Parallel Assignment|Masking: Quadruple (Participant, Care Provider, Investigator, Outcomes Assessor)|Primary Purpose: Treatment	10268|F1D-CA-S063	2006-03-01	2007-12-01	2007-12-01	2006-03-17	2009-06-02	2009-06-10	For additional information regarding investigative sites for this trial, contact 1-877-CTLILLY (1-877-285-4559, 1-317-615-4559) Mon - Fri from 9 AM to 5 PM Eastern Time (UTC/GMT - 5 hours, EST), or speak with your personal physician., Escondido, California, United States|For additional information regarding investigative sites for this trial, contact 1-877-CTLILLY (1-877-285-4559, 1-317-615-4559)…			https://ClinicalTrials.gov/show/NCT00303602	Y	2010-09-14		https://pubmed.ncbi.nlm.nih.gov/20840778/	2.78904	4.54247	2.78904
373	NCT02300155	Improving Multivitamin Supplementation to Pregnant Women	No Results Available	Pregnancy|Morning Sickness|Nausea|Vomiting|Hyperemesis Gravidarum	Drug: Pregvit®|Drug: Orifer F®	The difference in rates of ability to take multivitamin [either Pregvit® or Orifer®F]|The overall use of Pregvit® vs Orifer®F (adherence)|The rates of overall adverse events and specific side effects between the two groups	Surrogate	The Hospital for Sick Children|Duchesnay Inc.	Female	18 Years to 50 Years (Adult)	1370	Other|Industry	Interventional	Allocation: Randomized|Intervention Model: Parallel Assignment|Masking: None (Open Label)|Primary Purpose: Treatment	1000005135	2004-10-01	2006-10-01	2008-01-01	2014-11-24		2014-11-24	The Hospital for Sick Children, Toronto, Ontario, Canada	C		https://ClinicalTrials.gov/show/NCT02300155	Y	2008-05-15	Title in Scholar	https://pubmed.ncbi.nlm.nih.gov/18482454/	1.62192	3.62192	0.369863
167	NCT00586469	A Randomized Study to Compare the Safety and Immunogenicity of Fluviral® Made With New Versus Aged Bulk	Has Results	Influenza Vaccines	Biological: Fluviral	Geometric Mean Titers (GMTs) of Anti-H3 and B Strains|Geometric Mean Titers (GMTs) of the H1 Strain and the GMT of the H3 and B Strains|Number of Participants Who Seroconverted.|Number of Seroprotected Participants.|Seroconversion Factors Defined as the Fold Increase in Serum HI GMTs Post-vaccination for Influenza Antigen H1N1|The Fold Increase in Anti-HI GMTs for Influenza Antigens H3 and B|Numb…	Surrogate	GlaxoSmithKline	All	18 Years to 60 Years (Adult)	1000	Industry	Interventional	Allocation: Randomized|Intervention Model: Parallel Assignment|Masking: Triple (Participant, Care Provider, Investigator)|Primary Purpose: Prevention	111258	2007-12-14	2008-01-14	2008-01-14	2008-01-04	2009-05-28	2019-06-27	GSK Investigational Site, Coquitlam, British Columbia, Canada|GSK Investigational Site, Bay Roberts, Newfoundland and Labrador, Canada|GSK Investigational Site, Toronto, Ontario, Canada|GSK Investigational Site, Toronto, Ontario, Canada|GSK Investigational Site, Gatineau, Quebec, Canada|GSK Investigational Site, Sherbrooke, Quebec, Canada|GSK Investigational Site, Sherbrooke, Quebec, Canada|GSK I…	C		https://ClinicalTrials.gov/show/NCT00586469	N	N/A			#VALUE!	#VALUE!	#VALUE!
35	NCT00139776	Study Of "Continuous Use" Of Celecoxib Vs. "Usual or Intermittent Use"	Has Results	Osteoarthritis, Knee|Osteoarthritis, Hip	Drug: Celecoxib	Number of Flare Events Per Time of Exposure to Study Medication|Time to Occurrence of First Osteoarthritis (OA) Flare|Proportion of Days Free From Osteoarthritis (OA) Flare|Proportion of Days in Osteoarthritis (OA) Flare|Arthritis Pain Numerical Rating Scale (NRS)|Patient's Global Assessment of Arthritis|Physician's Global Assessment of Arthritis at Final Visit|Total Rescue Medication Taken (Mean…	Clinical	Pfizer's Upjohn has merged with Mylan to form Viatris Inc.|Pfizer	All	18 Years to 80 Years (Adult, Older Adult)	875	Industry	Interventional	Allocation: Randomized|Intervention Model: Parallel Assignment|Masking: Quadruple (Participant, Care Provider, Investigator, Outcomes Assessor)|Primary Purpose: Treatment	A3191173	2005-07-01	2008-02-01	2008-02-01	2005-08-31	2009-05-19	2021-03-29	Pfizer Investigational Site, Huntsville, Alabama, United States|Pfizer Investigational Site, Peoria, Arizona, United States|Pfizer Investigational Site, Phoenix, Arizona, United States|Pfizer Investigational Site, Anaheim, California, United States|Pfizer Investigational Site, Huntington Beach, California, United States|Pfizer Investigational Site, Long Beach, California, United States|Pfizer Inv…	C		https://ClinicalTrials.gov/show/NCT00139776	Y	2011-11-01		https://pubmed.ncbi.nlm.nih.gov/22045833/	3.75068	6.33973	3.75068
38	NCT00143689	NRTI-Sparing Pilot Study	No Results Available	HIV|Mitochondrial Toxicity	Drug: lopinavir/ritonavir; nevirapine; Zidovudine; Lamivudine	Changes in mitochondrial DNA/Nuclear DNA (mtDNA/nDNA) ratio at 48 weeks, as a marker of mitochondrial toxicity.|Changes in mitochondrial DNA/Nuclear DNA (mtDNA/nDNA) ratio at 96 weeks|Proportions of patients with viral load below 50 and below 400 copies/mL|Viral load changes from baseline|Rates and extent of immune reconstitution (CD4 count increase)|Rates and severity of dyslipidemia and insulin…	Surrogate	University of British Columbia|Abbott|Boehringer Ingelheim|CIHR Canadian HIV Trials Network	All	18 Years and older (Adult, Older Adult)	13	Other|Industry	Interventional	Allocation: Randomized|Intervention Model: Parallel Assignment|Masking: None (Open Label)|Primary Purpose: Treatment	H02-50066|CTN 177	2002-04-01	2008-02-01	2008-02-01	2005-09-02		2014-09-26	McMaster University, Hamilton, Ontario, Canada|University of Ottawa Health Services, Ottawa, Ontario, Canada|Maple Leaf Clinic, Toronto, Ontario, Canada|Clinique Medicale L'Actuel, Montreal, Quebec, Canada	C		https://ClinicalTrials.gov/show/NCT00143689	Y	2009-03-01	Title in PubMed	https://pubmed.ncbi.nlm.nih.gov/19242263/	1.07945	6.92055	1.07945
73	NCT00195351	Study Comparing Tigecycline Versus Ceftriaxone Sodium Plus Metronidazole in Complicated Intra-abdominal Infection	Has Results	Appendicitis|Cholecystitis|Cross Infection|Diverticulitis|Peritonitis	Drug: tigecycline|Drug: ceftriaxone sodium + metronidazole	Number of Clinically Evaluable Patients With Clinical Response of Cure at Test-of-Cure (TOC) Visit.|Number of Microbiologically Evaluable Patients With a Clinical Response of Cure at Test-of-Cure (TOC) Visit.|Number of Patients by Microbiologic Response at Test-of-Cure (TOC) Visit.	Clinical	Wyeth is now a wholly owned subsidiary of Pfizer	All	18 Years and older (Adult, Older Adult)	467	Industry	Interventional	Allocation: Randomized|Intervention Model: Single Group Assignment|Masking: None (Open Label)|Primary Purpose: Treatment	3074A1-400	2005-09-01	2008-02-01	2008-02-01	2005-09-19	2009-06-10	2013-02-25	Mobile, Alabama, United States|Laguna Hills, California, United States|Los Angeles, California, United States|Orange, California, United States|Palm Springs, California, United States|San Diego, California, United States|Torrance, California, United States|Denver, Colorado, United States|Denver, Colorado, United States|Hartford, Connecticut, United States|Newark, Delaware, United States|Washingto…	C+I		https://ClinicalTrials.gov/show/NCT00195351	Y	2010-08-01		https://pubmed.ncbi.nlm.nih.gov/20670293/	2.49863	4.91781	2.49863
133	NCT00431041	Study to Compare the Safety and Efficacy of Solifenacin With Oxybutynin for the Treatment of Overactive Bladder (VECTOR)	Has Results	Overactive Bladder	Drug: solifenacin|Drug: oxybutynin immediate release	The Number of Subjects Reporting Incidence of Dry Mouth as an Adverse Event|The Severity of Dry Mouth Reported as an Adverse Event|Change From Baseline in Micturition Frequency as Reported in Subject 3-day Diary|Change From Baseline in Urgency Episodes as Reported in Subject 3-day Diary	Clinical	Astellas Pharma Inc|Astellas Pharma Canada, Inc.	All	18 Years and older (Adult, Older Adult)	132	Industry	Interventional	Allocation: Randomized|Intervention Model: Parallel Assignment|Masking: Triple (Participant, Care Provider, Investigator)|Primary Purpose: Treatment	-1	2006-12-01	2008-02-01	2008-02-01	2007-02-02	2010-01-11	2010-06-08	Calgary, Alberta, Canada|Edmonton, Alberta, Canada|Vancouver, British Columbia, Canada|Victoria, British Columbia, Canada|Halifax, Nova Scotia, Canada|Guelph, Ontario, Canada|Kitchener, Ontario, Canada|Toronto, Ontario, Canada|Toronto, Ontario, Canada|Toronto, Ontario, Canada|Toronto, Ontario, Canada|Montreal, Quebec, Canada	C		https://ClinicalTrials.gov/show/NCT00431041	Y	2010-03-29		https://pubmed.ncbi.nlm.nih.gov/20303119/	2.15616	3.32603	2.15616
162	NCT00561717	A Randomized, Placebo Controlled Study to Determine the Efficacy and Speed of a Nasal Spray in Allergen Induced Seasonal Allergic Rhinitis	No Results Available	Seasonal Allergic Rhinitis	Drug: Azelastine and placebo|Drug: Loratadine and Placebo|Drug: Cetirizine and Placebo|Drug: Placebo and Placebo (spray and Tablet)	Onset of action measured by change in total nasal symptom score Until "Onset of action" = until drug demonstrates and maintains a change greater than placebo compared to baseline|Change from baseline for individual symptoms of allergic seasonal rhinitis; overall assessment of efficacy	Clinical	Bayer|Queen's University	All	18 Years to 65 Years (Adult, Older Adult)	70	Industry|Other	Interventional	Allocation: Randomized|Intervention Model: Crossover Assignment|Masking: Triple (Participant, Care Provider, Investigator)|Primary Purpose: Treatment	12962|9427-B2171-22C (CR Number)	2007-10-01	2007-12-01	2008-02-01	2007-11-21		2013-05-07	Kingston, Ontario, Canada	C		https://ClinicalTrials.gov/show/NCT00561717	Y	2018-01-16		https://pubmed.ncbi.nlm.nih.gov/29371864/	10.1342	10.3014	9.96438
139	NCT00447551	Canadian Aesthetic Experience With Sculptra Therapy	No Results Available	Skin Aging	Drug: Poly-L-Lactic Acid	Evaluate the degree of correction attainable with Sculptra (injectable PLLA) for the correction of nasolabial folds, mid-and lower facial volume loss, jawline laxicity, and other signs of facial aging.|Document the types and incidence of device adverse events with Sculptra Therapy (Injectable PLLA)	Clinical	Bausch Health Americas, Inc.	All	18 Years to 75 Years (Adult, Older Adult)	76	Industry	Interventional	Allocation: N/A|Intervention Model: Single Group Assignment|Masking: None (Open Label)|Primary Purpose: Treatment	POLYL_L_01777	2007-01-01	2008-04-01	2008-04-01	2007-03-14		2019-11-19	Sanofi-Aventis Administrative Office, Québec, Canada	C		https://ClinicalTrials.gov/show/NCT00447551	N	N/A			#VALUE!	#VALUE!	#VALUE!
148	NCT00487188	A Study to Evaluate the Safety and Efficacy of Adding Enfuvirtide to Oral Highly Active Antiretroviral Therapy (HAART) in Human Immunodeficiency Virus (HIV) Patients With Prior Treatment Experience	Has Results	HIV Infections	Drug: Enfuvirtide|Drug: Highly active antiretroviral treatment (HAART)	Number of Participants With Viral Suppression: HIV-1 RNA < 50 Copies/mL During the Induction Phase|Time to Achieving HIV-1 RNA < 50 Copies/mL During the Induction Phase|Number of Participants With Viral Suppression HIV-1 RNA < 400 Copies/mL During the Induction Phase|Change From Baseline to Week 24 in Viral Load|Change From Baseline to Week 24 in Cluster Differentiation Antigen Four Positive (CD4…	Surrogate	Hoffmann-La Roche	All	18 Years and older (Adult, Older Adult)	47	Industry	Interventional	Allocation: Randomized|Intervention Model: Parallel Assignment|Masking: None (Open Label)|Primary Purpose: Treatment	MV18406	2005-11-01	2007-11-01	2008-04-01	2007-06-15	2011-09-02	2015-08-13	Cleveland, Ohio, United States|Austin, Texas, United States|Dallas, Texas, United States|Vancouver, British Columbia, Canada|Le Kremlin-bicetre, France|Nantes, France|Paris, France|Poitiers, France|Villeneuve-sur-lot, France|Berlin, Germany|Bonn, Germany|Erlangen, Germany|Frankfurt Am Main, Germany|Ramat Gan, Israel|Bagno A Ripoli, Italy|Bari, Italy|Brescia, Italy|Milano, Italy|Milano, Italy|Roma…	C+I		https://ClinicalTrials.gov/show/NCT00487188	Y	2008-09-08		https://pubmed.ncbi.nlm.nih.gov/18782780/	0.854795	2.85479	0.438356
198	NCT00782054	Evaluation of Post Burn Rehabilitation Population for Itch Control	No Results Available	Pruritus|Itching|Burn Pruritus	Other: Provase|Other: Control moisturizer	The primary variables will be the responses on the Yosipovitch and Matheson instruments for each sensation/affect of itch category (tickling, stinging, crawling, stabbing, pinching, burning) and on severity (none, mild, moderate, and severe).|Secondary variables include antihistamine usage, skin condition, scar evaluation, and subject acceptance. Safety will be assessed via collection of adverse …	Clinical scale	Swiss-American Products, Inc|McGill University|Hospital de readaptation Villa Medica|Precision Consulting	All	18 Years and older (Adult, Older Adult)	23	Industry|Other	Interventional	Allocation: Randomized|Intervention Model: Parallel Assignment|Masking: Quadruple (Participant, Care Provider, Investigator, Outcomes Assessor)|Primary Purpose: Treatment	C-05-08573	2006-09-01	2008-04-01	2008-04-01	2008-10-29		2008-10-29	Villa Medica Rehabilitation Hospital, Montreal, Quebec, Canada	C		https://ClinicalTrials.gov/show/NCT00782054	Y	2012-05-01		https://pubmed.ncbi.nlm.nih.gov/21979845/	4.08493	5.66849	4.08493
24	NCT00087646	REPEAT Study - A Study of PEGASYS (Peginterferon Alfa-2a (40KD)) Therapy in Combination With COPEGUS (Ribavirin) in Patients With Chronic Hepatitis C (CHC) Who Did Not Respond to Previous PegIntron (Peginterferon Alfa-2b (12KD))/Ribavirin Combination Therapy	Has Results	Hepatitis C, Chronic	Drug: Ribavirin|Drug: peginterferon alfa-2a [Pegasys]	Number of Participants With Sustained Virological Response Rate|Number of Participants With Sustained Virological Response (Groups A + B vs Groups C + D)|Number of Participants With Sustained Virological Response (Groups A + C vs Groups B + D)|Percentage of Participants With Undetectable HCV-RNA|Percentage of Participants With >=2log Drop in HCV-RNA|Change From Baseline in Reduction of HCV Viremi…	Surrogate	Hoffmann-La Roche	All	18 Years and older (Adult, Older Adult)	948	Industry	Interventional	Allocation: Randomized|Intervention Model: Parallel Assignment|Masking: None (Open Label)|Primary Purpose: Treatment	MV17150	2003-09-01	2008-05-01	2008-05-01	2004-07-14	2016-01-14	2016-01-14	Mobile, Alabama, United States|Scottsdale, Arizona, United States|Los Angeles, California, United States|Pasadena, California, United States|San Diego, California, United States|Ukiah, California, United States|Farmington, Connecticut, United States|Bradenton, Florida, United States|Hollywood, Florida, United States|Jacksonville, Florida, United States|Atlanta, Georgia, United States|Atlanta, Geo…	C+I		https://ClinicalTrials.gov/show/NCT00087646	Y	2013-10-01		https://pubmed.ncbi.nlm.nih.gov/23442834/	5.42192	10.0904	5.42192
96	NCT00292188	P4 (Pregabalin for Peripheral Posttraumatic Pain)	Has Results	Neuralgia	Drug: pregabalin|Drug: Placebo	Weekly Mean Pain Score at End of Treatment (Week 8) From Daily Pain Diary|Hospital Anxiety and Depression Scale (HADS) Anxiety Score|Hospital Anxiety and Depression Scale (HADS) Depression Score|Hospital Anxiety and Depression Scale (HADS) Anxiety Score - FAS Subset With Moderate/Severe Baseline Scores|Hospital Anxiety and Depression Scale (HADS) Depression Score - FAS Subset With Moderate/Severe…	Clinical	Pfizer's Upjohn has merged with Mylan to form Viatris Inc.|Pfizer	All	18 Years to 80 Years (Adult, Older Adult)	255	Industry	Interventional	Allocation: Randomized|Intervention Model: Parallel Assignment|Masking: Quadruple (Participant, Care Provider, Investigator, Outcomes Assessor)|Primary Purpose: Treatment	A0081064	2006-01-01	2008-05-01	2008-05-01	2006-02-15	2009-10-05	2021-02-09	Pfizer Investigational Site, Brussels, Belgium|Pfizer Investigational Site, Genk, Belgium|Pfizer Investigational Site, Liege, Belgium|Pfizer Investigational Site, Liège, Belgium|Pfizer Investigational Site, Pellenberg, Belgium|Pfizer Investigational Site, Wilrijk, Belgium|Pfizer Investigational Site, Calgary, Alberta, Canada|Pfizer Investigational Site, Vancouver, British Columbia, Canada|Pfizer …	C+I		https://ClinicalTrials.gov/show/NCT00292188	Y	2011-03-25		https://pubmed.ncbi.nlm.nih.gov/21439051/	2.89863	5.23014	2.89863
130	NCT00412737	A Study of Oseltamivir (Tamiflu) for the Seasonal Prophylaxis of Influenza in Immunocompromised Participants	Has Results	Influenza	Drug: Oseltamivir|Drug: Placebo	Number of Participants With Laboratory-Confirmed Clinical Influenza, ITT Population|Number of Participants With Laboratory Confirmed Clinical Influenza, Per Protocol (PP) Population|Number of Participants With Laboratory Confirmed Clinical Influenza, Intent-to-treat Virus Negative at Baseline (ITTNAB) Population|Number of Participants With Reverse Transcriptase Polymerase Chain Reaction (RT-PCR) …	Surrogate	Hoffmann-La Roche	All	1 Year and older (Child, Adult, Older Adult)	477	Industry	Interventional	Allocation: Randomized|Intervention Model: Parallel Assignment|Masking: Double (Participant, Investigator)|Primary Purpose: Prevention	NV20235	2007-01-01	2008-05-01	2008-05-01	2006-12-18	2009-09-09	2016-06-10	Birmingham, Alabama, United States|Little Rock, Arkansas, United States|Stanford, California, United States|Denver, Colorado, United States|Hartford, Connecticut, United States|Newark, Delaware, United States|St Petersburg, Florida, United States|Atlanta, Georgia, United States|Augusta, Georgia, United States|Chicago, Illinois, United States|Chicago, Illinois, United States|New Orleans, Louisiana…	C+I		https://ClinicalTrials.gov/show/NCT00412737	Y	2012-06-22		https://pubmed.ncbi.nlm.nih.gov/22728756/	4.14521	5.47671	4.14521
33	NCT00135356	Study of Reyataz in HIV-infected Patients With Lipodystrophy Syndrome	Has Results	HIV-Associated Lipodystrophy Syndrome	Drug: Atazanavir (ATV) + ritonavir (RTV), continuation of backbone 2 nucleoside reverse transcriptase inhibitor (NRTIs)|Drug: continuation of current HAART (boosted protease inhibitor [PI] combination + 2 NRTIs)	Change From Baseline in Trunk-to-limb Fat Ratio as Measured by Dual Energy X-Ray Absortiometry (DEXA) at Week 48|Change From Baseline in Trunk-to-limb Fat Ratio as Measured by DEXA at Week 96|Mean Percent Change From Baseline in Visceral Adipose Tissue (VAT) Area by Computed Tomography (CT) Scans and in Trunk Fat by DEXA.|Mean Percent Change From Baseline in Peripheral Adipose Tissue (Limb Fat) b…	Surrogate	Bristol-Myers Squibb	All	18 Years and older (Adult, Older Adult)	219	Industry	Interventional	Allocation: Randomized|Intervention Model: Parallel Assignment|Masking: None (Open Label)|Primary Purpose: Treatment	AI424-131	2005-07-01	2007-07-01	2008-06-01	2005-08-26	2010-05-07	2010-05-07	Local Institution, Ft. Lauderdale, Florida, United States|Local Institution, Honolulu, Hawaii, United States|Local Institution, Huntersville, North Carolina, United States|Local Institution, Houston, Texas, United States|Local Institution, Ottawa, Ontario, Canada|Local Institution, Toronto, Ontario, Canada|Local Institution, Bondy Cedex, France|Local Institution, Lagny-sur-Marne, France|Local Ins…	C+I		https://ClinicalTrials.gov/show/NCT00135356	Y	2012-03-02		https://pubmed.ncbi.nlm.nih.gov/22388634/	4.67397	6.67397	3.75342
94	NCT00290121	Appetite Increase in Schizophrenia Patients Treated With Atypical Antipsychotics	No Results Available	Schizophrenia	Drug: Olanzapine	fMRI (functional magnetic resonance imaging with appetizing films)|Weight|Fasting glucose|Insulin|Leptin|Ghrelin|Endogenous cannabinoids|Lipid profile|PANSS (Positive and negative syndrome scale)|CDSS (Calgary Depression scale for schizophrenia)|Three factors eating questionnaire|Fagerstrom test for nicotine dependence|Adult ADHD (attention deficit hyperactivity disorder) self report scale|Age|Se…	Surrogate	Université de Montréal|Centre de Recherche de l'Institut Universitaire en santé Mentale de Montréal|Centre de Recherche de l'Institut Universitaire de Geriatrie de Montreal|Hopital du Sacre-Coeur de Montreal|Eli Lilly and Company	All	18 Years to 60 Years (Adult)	25	Other|Industry	Interventional	Allocation: Non-Randomized|Intervention Model: Single Group Assignment|Masking: None (Open Label)|Primary Purpose: Prevention	2005-0503	2006-09-01	2008-06-01	2008-06-01	2006-02-10		2013-03-14	Centre de recherche Fernand-Seguin, Montréal, Quebec, Canada	C		https://ClinicalTrials.gov/show/NCT00290121	Y	2012-06-19		https://pubmed.ncbi.nlm.nih.gov/22714121/	4.05205	5.80274	4.05205
150	NCT00496470	Evaluation of Efficacy and Safety of Symbicort® as an add-on Treatment to Spiriva® in Patients With Severe COPD.	Has Results	Chronic Obstructive Pulmonary Disease, COPD	Drug: Symbicort (budesonide/formoterol turbuhaler 320/9ug)|Drug: Spiriva (tiotropium bromide 18ug)	Forced Expiratory Volume in 1 Second (FEV1) Pre-dose|Forced Expiratory Volume in 1 Second (FEV1) 5 Min Post-dose|Forced Expiratory Volume in 1 Second (FEV1) 60 Min Post-dose|Forced Vital Capacity (FVC) Pre-dose|Forced Vital Capacity (FVC) 5 Minutes Post-dose|Forced Vital Capacity (FVC) 60 Minutes Post-dose|Inspiratory Capacity (IC) Pre-dose|Inspiratory Capacity (IC) 60 Minutes Post-dose|St George…	Surrogate	AstraZeneca	All	40 Years and older (Adult, Older Adult)	660	Industry	Interventional	Allocation: Randomized|Intervention Model: Parallel Assignment|Masking: Quadruple (Participant, Care Provider, Investigator, Outcomes Assessor)|Primary Purpose: Treatment	D5892C00015|Eudract no:2006-006796-21	2007-05-01	2008-06-01	2008-06-01	2007-07-04	2012-11-09	2012-11-09	Research Site, Concord, New South Wales, Australia|Research Site, Sydney, New South Wales, Australia|Research Site, Auchenflower, Queensland, Australia|Research Site, Carina Heights, Queensland, Australia|Research Site, North Mackay, Queensland, Australia|Research Site, Adelaide, South Australia, Australia|Research Site, Daw Park, South Australia, Australia|Research Site, Clayton, Victoria, Austr…	C+I		https://ClinicalTrials.gov/show/NCT00496470	Y	2009-07-30		https://pubmed.ncbi.nlm.nih.gov/19644045/	1.16164	2.24932	1.16164
168	NCT00609674	A Clinical Study To Test A Nasal Spray (Fluticasone Furoate Nasal Spray) For The Treatment Of Perennial (Year-round) Allergic Rhinitis	Has Results	Rhinitis, Allergic, Perennial	Drug: Fluticasone furoate nasal spray|Drug: Placebo	Mean Change From Baseline Over the Entire Treatment Period in Daily Reflective Total Nasal Symptom Scores (rTNSS)|Mean Change From Baseline Over the Entire Treatment Period in Morning (AM), Pre-dose Instantaneous Total Nasal Symptom Score (iTNSS)|Mean Change From Baseline Over the Entire Treatment Period in Daily Reflective Total Ocular Symptom Scores (rTOSS)|Total Nasal Symptoms: Mean Change Fro…	Clinical scale	GlaxoSmithKline	All	12 Years and older (Child, Adult, Older Adult)	315	Industry	Interventional	Allocation: Randomized|Intervention Model: Parallel Assignment|Masking: Double (Participant, Investigator)|Primary Purpose: Treatment	FFU111439	2008-01-01	2008-06-01	2008-06-01	2008-02-07	2009-12-23	2016-12-16	GSK Investigational Site, Baltimore, Maryland, United States|GSK Investigational Site, Wheaton, Maryland, United States|GSK Investigational Site, North Dartmouth, Massachusetts, United States|GSK Investigational Site, Minneapolis, Minnesota, United States|GSK Investigational Site, Plymouth, Minnesota, United States|GSK Investigational Site, St. Louis, Missouri, United States|GSK Investigational S…	C+I		https://ClinicalTrials.gov/show/NCT00609674	Y	2010-11-01		https://pubmed.ncbi.nlm.nih.gov/21144223/	2.41918	2.83562	2.41918
149	NCT00493324	Study to Evaluate the Immune Response to Pneumococcal Vaccine in Alefacept-treated Adults With Chronic Plaque Psoriasis	No Results Available	Chronic Plaque Psoriasis	Drug: alefacept|Drug: polyvalent pneumococcal vaccine	The number and percentage of subjects with at least a 2-fold increase in 2 or more of 5 pneumococcal antibody titers.|The number and percentage of subjects with an antibody response to pneumococcal antigens	Surrogate	Astellas Pharma Inc	All	18 Years and older (Adult, Older Adult)	43	Industry	Interventional	Allocation: Non-Randomized|Intervention Model: Single Group Assignment|Masking: None (Open Label)|Primary Purpose: Prevention	0485-CL-0003	2007-07-01	2008-07-01	2008-07-01	2007-06-28		2012-02-02	Birmingham, Alabama, United States|San Diego, California, United States|New York, New York, United States|New York, New York, United States|Cleveland, Ohio, United States|St. John, Newfoundland and Labrador, Canada|Markham, Ontario, Canada	C+I		https://ClinicalTrials.gov/show/NCT00493324	Y	2011-03-30		https://pubmed.ncbi.nlm.nih.gov/21453987/	2.74521	3.74795	2.74521
134	NCT00431353	VICTOR Study - A Study of Valcyte (Valganciclovir po) Compared to Ganciclovir iv in Patients With Cytomegalovirus (CMV) Disease Who Are Solid Organ Transplant Recipients	No Results Available	Cytomegalovirus Infections	Drug: Ganciclovir|Drug: valganciclovir [Valcyte]	Incidence of treatment success (CMV viremia BLQ)|Time to eradication of CMV viremia, percentage of patients with resolution of symptoms, percentage of patients with eradication of CMV viremia, time to CMV viremia recurrence, effect on HHV-6, HHV-7 and EBV viremia.|AEs, laboratory parameters, appearance of ganciclovir resistance.	Surrogate	Hoffmann-La Roche	All	18 Years and older (Adult, Older Adult)	325	Industry	Interventional	Allocation: Randomized|Intervention Model: Parallel Assignment|Masking: None (Open Label)|Primary Purpose: Treatment	MV17973	2004-04-01	2008-08-01	2008-08-01	2007-02-05		2016-11-02	Chermside, Australia|Darlinghurst, Australia|Sydney, Australia|Woolloongabba, Australia|Wien, Austria|Bruxelles, Belgium|Campinas, Brazil|Porto Alegre, Brazil|Sao Paulo, Brazil|Sao Paulo, Brazil|Sao Paulo, Brazil|Sao Paulo, Brazil|Edmonton, Alberta, Canada|Toronto, Ontario, Canada|Zagreb, Croatia|Tallinn, Estonia|Tartu, Estonia|Chennai, India|Lucknow, India|New Delhi, India|Vellore, India|Dublin,…	C+I		https://ClinicalTrials.gov/show/NCT00431353	Y	2013-02-15		https://pubmed.ncbi.nlm.nih.gov/23418272/	4.54521	8.88219	4.54521
89	NCT00264849	Omalizumab in Adult and Adolescent Patients With Severe Persistent Allergic Asthma	Has Results	Asthma	Drug: Omalizumab|Other: Optimized asthma therapy	Persistency of Response and Non-response as Based on Investigator's Global Evaluation of Treatment Effectiveness (GETE)|Number of Participants by Investigator's Global Evaluation of Treatment Effectiveness (GETE) Category at Week 16 and Week 32|Percentage of Participants Who Were Responders at Both Week 16 and Week 32 Based on Investigator's GETE|Number of Participants by Patient's Global Evaluat…	Clinical	Novartis|Genentech, Inc.|Tanox	All	12 Years to 75 Years (Child, Adult, Older Adult)	406	Industry	Interventional	Allocation: Randomized|Intervention Model: Parallel Assignment|Masking: None (Open Label)|Primary Purpose: Treatment	CIGE025A2425	2005-11-01	2008-09-01	2008-09-01	2005-12-13	2011-07-25	2018-06-29	Bruxelles, Belgium|Montreal, Canada|Hvidovre, Denmark|Berlin, Germany|Athens, Greece|Budapest, Hungary|Dublin, Ireland|Haifa, Israel|Roma, Italy|Oslo, Norway|Lodz, Poland|Lisboa, Portugal|Madrid, Spain|Stockholm, Sweden|Bern, Switzerland|Bursa, Turkey|Nottingham, United Kingdom	C+I		https://ClinicalTrials.gov/show/NCT00264849	Y	2011-09-21		https://pubmed.ncbi.nlm.nih.gov/21933100/	3.05479	5.89041	3.05479
116	NCT00368537	Study Comparing the Safety and Efficacy of Tigecycline With Ampicillin-Sulbactam or Amoxicillin-Clavulanate to Treat Skin Infections	Has Results	Skin Diseases, Bacterial	Drug: Tigecycline|Drug: ampicillin-sulbactam	Number of Clinically Evaluable (CE) Patients With Clinical Response of Cure at the Test-of-cure (TOC) Visit|Number of Microbiologically Evaluable Patients With Clinical Response of Cure at the Test-of-cure (TOC) Visit|Number of Microbiologically Evaluable Patients by Microbiologic Response at Test-of-Cure (TOC) Visit|Minimum Inhibitory Concentration (MIC) 50 and 90 by Baseline Isolate|Inpatient H…	Clinical	Wyeth is now a wholly owned subsidiary of Pfizer	All	18 Years and older (Adult, Older Adult)	550	Industry	Interventional	Allocation: Randomized|Intervention Model: Parallel Assignment|Masking: None (Open Label)|Primary Purpose: Treatment	3074A1-900	2006-09-01	2008-09-01	2008-09-01	2006-08-24	2012-08-09	2012-08-09	Scottsdale, Arizona, United States|Jonesboro, Arkansas, United States|Chula Vista, California, United States|Mission Viejo, California, United States|National City, California, United States|Denver, Colorado, United States|Washington, District of Columbia, United States|Washington, District of Columbia, United States|Orlando, Florida, United States|Vero Beach, Florida, United States|Ft. Gordon, G…	C+I		https://ClinicalTrials.gov/show/NCT00368537	Y	2012-11-12		https://pubmed.ncbi.nlm.nih.gov/23145952/	4.2	6.20274	4.2
120	NCT00377858	Comparison of Two Approaches to Insulin Therapy in Patients With Type 2 Diabetes (IOOX)	Has Results	Diabetes Mellitus, Type 2	Drug: Insulin lispro mid mixture (MM)|Drug: Insulin glargine	Hemoglobin A1c (HbA1c) at 36 Week Endpoint|Hemoglobin A1c (HbA1c) at Interval Visits|Percentage of Patients Who Achieved Hemoglobin A1c Less Than or Equal to 6.5%, Greater Than 6.5%, Less Than 7%, Greater Than or Equal to 7%, Less Than or Equal to 7%, and Greater Than 7% at Interval Visits and Endpoint|7-point Self-monitored Blood Glucose Profiles|Glycemic Variability|Number of Patients With at L…	Surrogate	Eli Lilly and Company	All	30 Years to 80 Years (Adult, Older Adult)	484	Industry	Interventional	Allocation: Randomized|Intervention Model: Parallel Assignment|Masking: None (Open Label)|Primary Purpose: Treatment	10936|F3Z-MC-IOOX	2006-08-01	2008-09-01	2008-09-01	2006-09-19	2009-12-03	2009-12-09	For additional information regarding investigative sites for this trial, contact 1-877-CTLILLY (1-877-285-4559, 1-317-615-4559) Mon - Fri from 9 AM to 5 PM Eastern Time (UTC/GMT - 5 hours, EST), or speak with your personal physician., Keswick, South Australia, Australia|For additional information regarding investigative sites for this trial, contact 1-877-CTLILLY (1-877-285-4559, 1-317-615-4559) …			https://ClinicalTrials.gov/show/NCT00377858	Y	2013-05-28		https://pubmed.ncbi.nlm.nih.gov/23489710/	4.73973	6.8274	4.73973
144	NCT00464438	A Study to Evaluate the Safety and Efficacy of Gatifloxacin for the Treatment of Bacterial Conjunctivitis	Has Results	Bacterial Conjunctivitis	Drug: gatifloxacin|Drug: moxifloxacin 0.5% eye drops	Percentage of Patients With Clearing (Clinical Success) of Conjunctival Erythema and Conjunctival Discharge at Day 7|Percentage of Patients With Microbiological Improvement|Percentage of Patients With Improvement in Ocular Signs for Lid Erythema|Percentage of Patients With Improvement in Ocular Signs for Conjunctival Discharge at Day 7	Clinical	Allergan	All	up to 31 Days (Child)	171	Industry	Interventional	Allocation: Randomized|Intervention Model: Parallel Assignment|Masking: Quadruple (Participant, Care Provider, Investigator, Outcomes Assessor)|Primary Purpose: Treatment	198782-003	2007-06-01	2008-09-01	2008-09-01	2007-04-23	2011-09-21	2011-09-21	Sacramento, California, United States|Whitby, Ontario, Canada	C+I		https://ClinicalTrials.gov/show/NCT00464438	N	N/A			#VALUE!	#VALUE!	#VALUE!
212	NCT00885430	Pico-Salax Colonic Preparation Study: Quantifying Electrolyte and Volume Status Changes	No Results Available	Hemodynamics|Hyponatremia	Drug: Pico-Salax	serum electrolytes|patient hemodynamics	Surrogate	Queen's University|Ferring Pharmaceuticals	All	45 Years and older (Adult, Older Adult)	20	Other|Industry	Interventional	Allocation: N/A|Intervention Model: Single Group Assignment|Masking: None (Open Label)|Primary Purpose: Diagnostic	Hookey Pico-Salax Volunteers	2008-07-01	2008-07-01	2008-09-01	2009-04-22		2015-09-22	Hotel Dieu Hospital, Kingston, Ontario, Canada	C		https://ClinicalTrials.gov/show/NCT00885430	Y	2012-07-01	NCT in Scholar	https://pubmed.ncbi.nlm.nih.gov/22803016/	4.00274	4.00274	3.83288
68	NCT00188955	Pilot Study on the Use of Sirolimus to Treat Chronic Allograft Nephropathy in Children After Kidney Transplant	No Results Available	Kidney Transplantation	Drug: sirolimus	histological quantification of interstitial fibrosis at 2 years|Renal function at 1 and 2 years.|Proteinuria at 2 years.|Freedom from acute rejection and graft loss over the 2 year study period.|Cumulative incidence and prevalence of adverse events and serious adverse events over the 2-year study period.	Surrogate	University of Manitoba|Wyeth is now a wholly owned subsidiary of Pfizer	All	6 Years to 18 Years (Child, Adult)	40	Other|Industry	Interventional	Allocation: Randomized|Intervention Model: Parallel Assignment|Masking: None (Open Label)|Primary Purpose: Treatment	WINNIPEG-CAN-1	2004-03-01		2008-10-01	2005-09-16		2010-02-22	Children's Hospital, Winnipeg, Manitoba, Canada	C		https://ClinicalTrials.gov/show/NCT00188955	Y	2010-09-29	Title in Scholar	https://pubmed.ncbi.nlm.nih.gov/20880093/	#VALUE!	6.58356	1.99452
93	NCT00289835	Treatment of Moderate Vein Graft Lesions With Paclitaxel Drug Eluting Stents: The VELETI Trial	No Results Available	Coronary Artery Bypass Grafting	Device: Paclitaxel eluting stent	Ultrasound lumen area and minimal lumen diameter at follow-up at the tomographic section showing the most severe stenosis, comparing stented vs medically treated SVGs lesions|Change between baseline and follow-up in ultrasound lumen area and minimal lumen diameter (% and absolute value) at the tomographic section showing the most severe stenosis, comparing stented vs medically treated SVGs lesion…	Surrogate	Laval University|Boston Scientific Corporation	All	18 Years and older (Adult, Older Adult)	57	Other|Industry	Interventional	Allocation: Randomized|Intervention Model: Parallel Assignment|Masking: None (Open Label)|Primary Purpose: Treatment	Laval-VG-01	2006-02-01	2008-10-01	2008-10-01	2006-02-10		2011-11-24	Laval Hospital, Quebec, Canada	C		https://ClinicalTrials.gov/show/NCT00289835	Y	2009-11-02		https://pubmed.ncbi.nlm.nih.gov/19884468/	1.08767	3.75342	1.08767
135	NCT00440661	Exploration of the Synovial Fluid Inflammation Mediators Under Diacerhein in Knee Osteoarthritis	No Results Available	Osteoarthritis	Drug: Diacerhein	Synovial concentration of IL-1|Synovial concentration of IL-6|WOMAC	Surrogate	Laboratoires NEGMA	All	45 Years to 80 Years (Adult, Older Adult)	96	Industry	Interventional	Allocation: Randomized|Intervention Model: Parallel Assignment|Masking: Double|Primary Purpose: Treatment	HEC/ART06572N|109196	2007-03-01	2008-10-01	2008-10-01	2007-02-27		2010-03-04	Rheumatologic Institut of Montreal, Montreal, Quebec, Canada	C		https://ClinicalTrials.gov/show/NCT00440661	N	N/A			#VALUE!	#VALUE!	#VALUE!
136	NCT00440778	A Randomized Trial of Early Discharge After Trans-radial Stenting of Coronary Arteries in Acute MI	No Results Available	Myocardial Infarction|Ischemia	Drug: Abciximab	Percentage of patients with at least 95% platelet aggregation inhibition, and mean platelet aggregation inhibition.|Composite of death, stroke, repeat MI, urgent target vessel revascularization and major bleedings at 30 days following primary PCI.|Composite of cardiovascular death, repeat MI and repeat target vessel revascularization at 6-month follow-up.|Proportion of patients having myocardial …	Clinical	Laval University|Eli Lilly and Company|Cordis Corporation|Quebec Heart Institute	All	18 Years and older (Adult, Older Adult)	105	Other|Industry	Interventional	Allocation: Randomized|Intervention Model: Parallel Assignment|Masking: Quadruple (Participant, Care Provider, Investigator, Outcomes Assessor)|Primary Purpose: Treatment	EASY-MI	2007-02-01	2008-10-01	2008-10-01	2007-02-27		2011-11-24	Laval Hospital, Quebec, Canada	C		https://ClinicalTrials.gov/show/NCT00440778	Y	2011-03-01		https://pubmed.ncbi.nlm.nih.gov/20578162/	2.4137	4.07945	2.4137
152	NCT00520494	Efficacy and Safety of Vivaglobin® in Previously Untreated Patients With Primary Immunodeficiency	Has Results	Common Variable Immunodeficiency|Agammaglobulinemia	Drug: Vivaglobin	Proportion of Patients Achieving Immunoglobulin G (IgG) Levels ≥ 5 g/L on Day 12|Proportion of Patients Achieving IgG Levels ≥ 5 g/L on Day 19|Proportion of Patients Achieving IgG Levels ≥ 5 g/L on Day 26|IgG Increase (Change From Baseline) on Day 12|Overall Rate of Infections|Total Serum IgG Trough Levels on Day 12|Total Serum IgG Trough Levels at Week 25|Serum Concentrations of Specific IgGs Ag…	Surrogate	CSL Behring	All	1 Year to 70 Years (Child, Adult, Older Adult)	18	Industry	Interventional	Allocation: N/A|Intervention Model: Single Group Assignment|Masking: None (Open Label)|Primary Purpose: Treatment	ZLB06_005CR|2006-006522-25|1461	2007-03-01	2008-10-01	2008-10-01	2007-08-24	2013-05-03	2013-06-20	Contact CSL Behring for facility details, Edmonton, Alberta, Canada|Contact CSL Behring for facility details, Montreal, Quebec, Canada|Contact CSL Behring for facility details, Leipzig, Germany|Contact CSL Behring for facility details, Brescia, Italy|Contact CSL Behring for facility details, Roma, Italy|Contact CSL Behring for facility details, Madrid, Spain	C		https://ClinicalTrials.gov/show/NCT00520494	Y	2011-09-20		https://pubmed.ncbi.nlm.nih.gov/21932110/	2.96986	4.5589	2.96986
207	NCT00850889	Juvederm Ultra With Lidocaine Compared With Restylane for the Correction of Nasolabial Folds	Has Results	Nasolabial Folds	Device: Hyaluronic acid gel (24 mg/mL) with 0.3% lidocaine|Device: A gel of hyaluronic acid (concentration of 20 mg/mL)	Procedural Pain Score|Comparative Pain|Investigator Assessment of Improvement Since Baseline in Nasolabial Fold (NLF) Severity|Subject Assessment of Improvement From Baseline in Nasolabial Fold (NLF) Severity	Clinical	Allergan Medical|Allergan	All	18 Years and older (Adult, Older Adult)	32	Industry	Interventional	Allocation: Randomized|Intervention Model: Parallel Assignment|Masking: Single (Investigator)|Primary Purpose: Other	MA-JULIDO-0801	2008-11-01	2008-11-01	2008-11-01	2009-02-25	2011-04-21	2019-01-09	Niagara Falls, Ontario, Canada	C		https://ClinicalTrials.gov/show/NCT00850889	Y	2010-10-09		https://pubmed.ncbi.nlm.nih.gov/20936295/	1.93699	1.93699	1.93699
28	NCT00118742	Liver Spare the Nephron (STN) Study - A Study of CellCept (Mycophenolate Mofetil) and Sirolimus in Recipients of a Liver Transplant	Has Results	Liver Transplantation	Drug: mycophenolate mofetil [CellCept]|Drug: Tacrolimus|Drug: Cyclosporine|Drug: Sirolimus	Change From Baseline in Glomerular Filtration Rate (GFR) at 12 Months Posttransplant|Change From Baseline in Glomerular Filtration Rate (GFR) at 6 Months Posttransplant|Change From Baseline in Glomerular Filtration Rate (GFR) at 24 Months Posttransplant|Change From Baseline in Creatinine Clearance	Surrogate	Hoffmann-La Roche	All	18 Years to 74 Years (Adult, Older Adult)	293	Industry	Interventional	Allocation: Randomized|Intervention Model: Parallel Assignment|Masking: None (Open Label)|Primary Purpose: Treatment	ML18423	2005-08-01	2008-07-01	2008-12-01	2005-07-12	2010-03-10	2010-08-03	Birmingham, Alabama, United States|Phoenix, Arizona, United States|La Jolla, California, United States|Los Angeles, California, United States|Los Angeles, California, United States|San Diego, California, United States|San Francisco, California, United States|San Francisco, California, United States|Denver, Colorado, United States|Jacksonville, Florida, United States|Miami, Florida, United States|…	C+I		https://ClinicalTrials.gov/show/NCT00118742	Y	2013-07-01	Title in Scholar	https://pubmed.ncbi.nlm.nih.gov/23775875/	5.00274	7.92055	4.58356
84	NCT00246259	A Trial Comparing Risperidone Long-Acting Injection With Oral Antipsychotic in the Treatment of Early Psychosis	Has Results	Schizophrenia|Schizoaffective Disorder|Schizophreniform Disorder|Psychotic Disorders	Drug: Risperidone long-acting injection (LAI)|Drug: Oral Antipsychotic	Change From Baseline in Positive and Negative Syndrome Scale (PANSS) Total Score at Week 104 or Last Reported Visit (LRV)|Time to Relapse|Change From Baseline in Social and Occupational Functioning Assessment Scale (SOFAS) at Week 104 or LRV|Change From Baseline in Calgary Depression Symptom Scale (CDSS) Score at Week 104 or LRV|Change From Baseline in Young Mania Rating Scale (YMRS) at Week 104 …	Clinical scale	Janssen-Ortho Inc., Canada	All	18 Years to 30 Years (Adult)	77	Industry	Interventional	Allocation: Randomized|Intervention Model: Parallel Assignment|Masking: None (Open Label)|Primary Purpose: Treatment	CR005959|RISSCH4056	2004-10-01	2008-12-01	2008-12-01	2005-10-30	2013-11-12	2013-12-11	Calgary, Alberta, Canada|Edmonton, Alberta, Canada|Victoria, British Columbia, Canada|Dartmouth, Nova Scotia, Canada|Kingston, Ontario, Canada|London, Ontario, Canada|Markham, Ontario, Canada|Sudbury, Ontario, Canada|Montreal, Quebec, Canada|Verdun, Quebec, Canada|Quebec, Canada	C		https://ClinicalTrials.gov/show/NCT00246259	Y	2013-06-13	Title in Scholar	https://pubmed.ncbi.nlm.nih.gov/23773886/	4.53425	8.70411	4.53425
127	NCT00404547	Asthma Care With Alvesco® (Ciclesonide) in Primary Care in Adults - The ACCEPT-study (BY9010/CA-102)	Has Results	Asthma	Drug: Ciclesonide|Drug: Usual Care Inhaled Glucocorticosteroids	Change in Mean of Total Score of Asthma Control Questionnaire (ACQ)|Change in Patient Assessment of Asthma Control|Assessment of Patient Compliance During the Study|Assessment of Patient Treatment Satisfaction	Clinical scale	AstraZeneca	All	18 Years and older (Adult, Older Adult)	1121	Industry	Interventional	Allocation: Randomized|Intervention Model: Parallel Assignment|Masking: None (Open Label)|Primary Purpose: Treatment	BY9010/CA-102	2006-11-01	2008-04-01	2008-12-01	2006-11-28	2010-03-26	2017-02-01	Altana Pharma/Nycomed, Abbotsford, Canada|"Altana Pharma/Nycomed", Ajax, Canada|"Altana Pharma/Nycomed", Alma, Canada|"Altana Pharma/Nycomed", Anjou, Canada|"Altana Pharma/Nycomed", Anjou, Canada|"Altana Pharma/Nycomed", Barrie, Canada|"Altana Pharma/Nycomed", Brampton, Canada|"Altana Pharma/Nycomed", Brampton, Canada|"Altana Pharma/Nycomed", Brampton, Canada|"Altana Pharma/Nycomed", Brampton, Ca…	C		https://ClinicalTrials.gov/show/NCT00404547	N	N/A			#VALUE!	#VALUE!	#VALUE!
143	NCT00455455	Corneal and Conjunctival Sensitivity and Staining Study	Has Results	Myopia|Hyperopia	Drug: Optifree RepleniSH Multipurpose Disinfecting Solution|Drug: ReNu Multiplus Multipurpose Solution	Corneal Sensitivity|Conjunctival Sensitivity|Corneal Staining Grade	Surrogate	University of Waterloo|Alcon Research	All	17 Years to 45 Years (Child, Adult)	50	Other|Industry	Interventional	Allocation: Randomized|Intervention Model: Crossover Assignment|Masking: Single (Investigator)|Primary Purpose: Treatment	P/245/06/L	2007-03-01	2008-12-01	2008-12-01	2007-04-03	2010-07-12	2010-07-12	Centre for Contact Lens Research, School of Optometry, Waterloo, Ontario, Canada	C		https://ClinicalTrials.gov/show/NCT00455455	Y	2010-06-30		https://pubmed.ncbi.nlm.nih.gov/20592230/	1.57808	3.33425	1.57808
190	NCT00716963	Does Fluticasone Propionate Reduce the Late Allergic Reaction When the Drug is Given Post-allergen?	Has Results	Mild Intermittent Asthma	Drug: Fluticasone propionate (Flovent Diskus) 250 mcg|Drug: budesonide 400 mcg|Other: Placebo	The Magnitude of the Early Asthmatic Response, Expressed as a Percentage Change in FEV1.|The Magnitude of the Late Asthmatic Response, Expressed as a Percentage Change in FEV1.|The Magnitude of Allergen-induced Airway Hyperresponsiveness (Methacholine PC20) and Inflammation (Sputum Eosinophils).|The Magnitude of Allergen-induced Airway Hyperresponsiveness (Methacholine PC20) and Inflammation (Spu…	Surrogate	Hamilton Health Sciences Corporation|AstraZeneca|McMaster University	All	18 Years to 60 Years (Adult)	7	Other|Industry	Interventional	Allocation: Randomized|Intervention Model: Crossover Assignment|Masking: Double (Participant, Investigator)|Primary Purpose: Basic Science	AZ2008lr	2008-07-01	2008-11-01	2008-12-01	2008-07-16	2015-05-15	2018-05-29	McMaster University, Hamilton, Ontario, Canada	C		https://ClinicalTrials.gov/show/NCT00716963	N	N/A		https://pubmed.ncbi.nlm.nih.gov/17141859/	#VALUE!	#VALUE!	#VALUE!
31	NCT00129961	Study Evaluating the Effect of Sirolimus on Non-Melanoma Skin Cancer in Kidney Transplant Recipients	Has Results	Skin Neoplasms|Kidney Transplantation	Drug: sirolimus|Drug: cyclosporine or tacrolimus	New Biopsy-Confirmed Nonmelanoma Skin Cancer (NMSC) Lesions Per Subject Per Year|Time to First Biopsy Confirmed New NMSC Lesion.|Number of Lesion Free Subjects|Percentage of Patients With New Biopsy-confirmed NMSC: Squamous Cell Carcinoma (SCC) and Basal Cell Carcinoma (BCC)|Grade Distribution of NMSC Lesions|Number of Recurrent NMSC Lesions Per Subject-year|Subjects Reporting Incidence of Metast…	Surrogate	Wyeth is now a wholly owned subsidiary of Pfizer	All	18 Years and older (Adult, Older Adult)	86	Industry	Interventional	Allocation: Randomized|Intervention Model: Parallel Assignment|Masking: None (Open Label)|Primary Purpose: Prevention	0468H1-407	2005-08-01	2009-01-01	2009-01-01	2005-08-12	2012-03-23	2012-04-11	San Diego, California, United States|San Francisco, California, United States|Gainesville, Florida, United States|Atlanta, Georgia, United States|Chicago, Illinois, United States|Durham, North Carolina, United States|Cincinnati, Ohio, United States|Portland, Oregon, United States|Philadelphia, Pennsylvania, United States|Charleston, South Carolina, United States|Nashville, Tennessee, United State…	C+I		https://ClinicalTrials.gov/show/NCT00129961	Y	2012-03-15		https://pubmed.ncbi.nlm.nih.gov/22420843/	3.20274	6.62466	3.20274
62	NCT00179478	Long Term Study of Avonex Therapy Following a First Attack of Multiple Sclerosis	Has Results	Multiple Sclerosis|Optic Neuritis|Transverse Myelitis|Acute Brainstem/Cerebellar Syndrome	Drug: interferon beta 1a 30 ug IM once weekly	Rate of Development of Clinical Definite Multiple Sclerosis (CDMS) Over 10 Years|Annualized Relapse Rate|Number of Participants With an EDSS > 3.5 at Study Completion|The Number of New or Enlarging MRI T2 Lesions at 10 Years	Clinical	Beth Israel Deaconess Medical Center|Biogen	All	18 Years and older (Adult, Older Adult)	155	Other|Industry	Interventional	Allocation: Randomized|Intervention Model: Parallel Assignment|Masking: Single (Outcomes Assessor)|Primary Purpose: Treatment	2003P000086|C-850 Extension study	2001-02-01	2009-03-01	2009-03-01	2005-09-16	2017-09-06	2017-09-06	MS Treatment Center at Griffin Hospital, Derby, Connecticut, United States|Jaeb Center for Health Research, Tampa, Florida, United States|MS Center of Atlanta, Atlanta, Georgia, United States|Beta Research, Inc, Elk Grove, Illinois, United States|University of Iowa College of Medicine, Iowa City, Iowa, United States|Beth Israel Deaconess Medical Center, Boston, Massachusetts, United States|Michig…	C+I		https://ClinicalTrials.gov/show/NCT00179478	Y	2011-10-10		https://pubmed.ncbi.nlm.nih.gov/21987393/	2.61096	10.6932	2.61096
72	NCT00192647	A Study of Induction Dosing With Peginterferon Alfa-2a and Ribavirin in Participants With Chronic Hepatitis C (CHC) Genotype 1 Infection	Has Results	Hepatitis C, Chronic	Drug: PEG-IFN alfa-2a|Drug: Ribavirin	Percentage of Participants With Sustained Virological Response According to Scheduled Treatment Period|Percentage of Participants With End-of-Treatment Virological Response According to Scheduled Treatment Period|Percentage of Participants With Virological Responses Over Time|Percentage of Participants With Relapse of End-of-treatment Virological Response|Percentage of Participants With Predictiv…	Surrogate	Hoffmann-La Roche	All	18 Years to 75 Years (Adult, Older Adult)	896	Industry	Interventional	Allocation: Non-Randomized|Intervention Model: Parallel Assignment|Masking: None (Open Label)|Primary Purpose: Treatment	ML17908	2004-08-01	2009-03-01	2009-03-01	2005-09-19	2016-06-14	2016-08-04	Buenos Aires, Argentina|Buenos Aires, Argentina|La Plata, Argentina|Rosario, Argentina|Adelaide, Australia|Adelaide, Australia|Bankstown, Australia|Box Hill, Australia|Brisbane, Australia|Cottontree, Australia|Darlinghurst, Australia|Douglas, Australia|Fitzroy, Australia|Fremantle, Australia|Geelong, Australia|Greenslopes, Australia|Kingswood, Australia|Lismore, Australia|Liverpool, Australia|Liv…	C+I		https://ClinicalTrials.gov/show/NCT00192647	Y	2009-10-01	NCT in Scholar	https://pubmed.ncbi.nlm.nih.gov/19676125/	0.586301	5.16986	0.586301
163	NCT00569270	Dynamic Hyperinflation and Tiotropium	Has Results	COPD	Drug: Placebo	Bronchodilator Response:Peak FEV1(L)(Forced Expiratory Volume in One Second)-|Bronchodilator Response:Peak FRC (L) (Functional Residual Capacity)|Bronchodilator Response: Peak FVC (L) (Forced Vital Capacity)- Tiotropium and Placebo|Bronchodilator Response: Peak IC (L) - (Inspiratory Capacity) - Tiotropium Versus Placebo|Bronchodilator Response: Peak FRC/TLC Percentage (Functional Residual Capacit…	Surrogate	Gelb, Arthur F., M.D.|Boehringer Ingelheim|Pfizer	All	40 Years to 85 Years (Adult, Older Adult)	30	Other|Industry	Interventional	Allocation: Randomized|Intervention Model: Crossover Assignment|Masking: Quadruple (Participant, Care Provider, Investigator, Outcomes Assessor)|Primary Purpose: Treatment	20061693|IIS Boehringer-Ingelheim|IIS Pfizer	2006-10-01	2009-02-01	2009-03-01	2007-12-07	2012-10-05	2019-08-20	Arthur F Gelb MD, Lakewood, California, United States|Noe Zamel MD, Toronto, Ontario, Canada	C+I		https://ClinicalTrials.gov/show/NCT00569270	Y	2007-03-01		https://pubmed.ncbi.nlm.nih.gov/17356081/	-1.92603	0.413699	-2.00274
123	NCT00394277	A Study of Induction Dosing With PEGASYS (Peginterferon Alfa-2a [40KD]) Plus Copegus in Treatment-Naive Patients With Chronic Hepatitis C	Has Results	Hepatitis C, Chronic	Drug: peginterferon alfa-2a|Drug: Ribavirin	Sustained Virological Response (SVR)-24 (Scheduled Treatment Period)|SVR-24 (Actual Treatment Period)|SVR-12 (Scheduled Treatment Period)|SVR-12 (Actual Treatment Period)	Surrogate	Hoffmann-La Roche	All	18 Years and older (Adult, Older Adult)	1175	Industry	Interventional	Allocation: Randomized|Intervention Model: Factorial Assignment|Masking: Double (Participant, Investigator)|Primary Purpose: Treatment	NV18210	2007-02-01	2009-04-01	2009-04-01	2006-10-31	2010-07-05	2010-08-03	Birmingham, Alabama, United States|Huntsville, Alabama, United States|Anchorage, Alaska, United States|Phoenix, Arizona, United States|Fresno, California, United States|La Jolla, California, United States|Lancaster, California, United States|Los Angeles, California, United States|Los Angeles, California, United States|Sacramento, California, United States|San Diego, California, United States|San …	C+I		https://ClinicalTrials.gov/show/NCT00394277	Y	2010-09-30		https://pubmed.ncbi.nlm.nih.gov/20816836/	1.49863	3.66301	1.49863
141	NCT00452348	A 12-Month Study Comparing Fluticasone Propionate/Salmeterol (ADVAIR) DISKUS Combination Product 250/50mcg Twice Daily To Fluticasone Propionate (FLOVENT) DISKUS 250 mcg Twice Daily In Symptomatic Patients With Asthma	Has Results	Asthma	Drug: Fluticasone Propionate/salmeterol xinofoate 250/50 mcg BID|Drug: Fluticasone propionate 250 mcg BID	Mean Change From Baseline in Pre-dose FEV1 Over Weeks 1-52|Mean Change From Baseline in AM PEF Over Weeks 1-52|Mean Change From Baseline in the Percentage of Symptom-free Days Over Weeks 1-52|Rate of Asthma Attacks Per Participant Per Year	Surrogate	GlaxoSmithKline	All	12 Years and older (Child, Adult, Older Adult)	628	Industry	Interventional	Allocation: Randomized|Intervention Model: Parallel Assignment|Masking: Quadruple (Participant, Care Provider, Investigator, Outcomes Assessor)|Primary Purpose: Treatment	ADA109057	2007-05-01	2009-04-01	2009-04-01	2007-03-27	2010-02-15	2016-12-09	GSK Investigational Site, Birmingham, Alabama, United States|GSK Investigational Site, Birmingham, Alabama, United States|GSK Investigational Site, Mobile, Alabama, United States|GSK Investigational Site, Fresno, California, United States|GSK Investigational Site, Fullerton, California, United States|GSK Investigational Site, Huntington Beach, California, United States|GSK Investigational Site, L…	C+I		https://ClinicalTrials.gov/show/NCT00452348	Y	2013-06-01		https://pubmed.ncbi.nlm.nih.gov/23706709/	4.16986	6.09041	4.16986
36	NCT00141102	Study Of Celecoxib Or Diclofenac And Omeprazole For Gastrointestinal (GI) Safety In High GI Risk Patients With Arthritis	Has Results	Osteoarthritis|Arthritis, Rheumatoid	Drug: Celecoxib|Drug: Diclofenac + Omeprazole	Number of Subjects With Clinically Significant Upper and/or Lower Gastrointestinal Events (CSULGIEs)|Number of Subjects With CSULGIES or Symptomatic Ulcers (SUs)|Change From Baseline in Patient's Global Arthritis Assessment at Month 6/Early Termination (ET)|Number of Subjects With SUs|Number of Subjects With CSULGIEs by History of GD Ulceration|Number of Subjects With Moderate to Severe Abdominal…	Clinical	Pfizer's Upjohn has merged with Mylan to form Viatris Inc.|Pfizer	All	18 Years and older (Adult, Older Adult)	4484	Industry	Interventional	Allocation: Randomized|Intervention Model: Parallel Assignment|Masking: Triple (Participant, Care Provider, Investigator)|Primary Purpose: Treatment	A3191084	2005-10-01	2009-05-01	2009-05-01	2005-09-01	2010-06-11	2021-03-03	Pfizer Investigational Site, Genk, Belgium|Pfizer Investigational Site, Gent, Belgium|Pfizer Investigational Site, Hasselt, Belgium|Pfizer Investigational Site, Liège, Belgium|Pfizer Investigational Site, Goiânia, GO, Brazil|Pfizer Investigational Site, Goiânia, GO, Brazil|Pfizer Investigational Site, Curitiba, PR, Brazil|Pfizer Investigational Site, Curitiba, PR, Brazil|Pfizer Investigational Si…	C+I		https://ClinicalTrials.gov/show/NCT00141102	Y	2010-06-16		https://pubmed.ncbi.nlm.nih.gov/20638563/	1.12603	4.70959	1.12603
142	NCT00452699	A 12-Month Study Comparing Fluticasone Propionate/Salmeterol (ADVAIR) DISKUS Combination Product 250/50mcg BID To Fluticasone Propionate (FLOVENT) DISKUS 250 mcg BID In Symptomatic Subjects With Asthma	Has Results	Asthma	Drug: Fluticasone Propionate/salmeterol xinofoate 250/50 mcg BID|Drug: Fluticasone propionate 250 mcg BID	Mean Change From Baseline in Pre-dose FEV1 Over Weeks 1-52|Mean Change From Baseline in AM PEF Over Weeks 1-52|Mean Change From Baseline in the Percentage of Symptom-free Days Over Weeks 1-52|Rate of Asthma Attacks Per Participant Per Year	Surrogate	GlaxoSmithKline	All	12 Years and older (Child, Adult, Older Adult)	621	Industry	Interventional	Allocation: Randomized|Intervention Model: Parallel Assignment|Masking: Quadruple (Participant, Care Provider, Investigator, Outcomes Assessor)|Primary Purpose: Treatment	ADA109055	2007-05-01	2009-05-01	2009-05-01	2007-03-27	2010-02-15	2016-12-08	GSK Investigational Site, Scottsdale, Arizona, United States|GSK Investigational Site, Little Rock, Arkansas, United States|GSK Investigational Site, Fountain Valley, California, United States|GSK Investigational Site, Los Angeles, California, United States|GSK Investigational Site, Rancho Mirage, California, United States|GSK Investigational Site, Riverside, California, United States|GSK Investi…	C		https://ClinicalTrials.gov/show/NCT00452699	Y	2010-12-28		https://pubmed.ncbi.nlm.nih.gov/21189151/	1.66027	3.66301	1.66027
153	NCT00520507	An Investigation of the Sleep Architecture and Consequent Cognitive Changes in Olanzapine-Treated Depressed Patients	No Results Available	Bipolar Disorder|Depression|Depressive Disorder	Drug: Olanzapine|Drug: Placebo	Sleep quality as measured by overnight PSG, defined as the change in time spent in slow wave sleep.|Sleep measures: time in bed, total sleep time, sleep period time, percentage of sleep stages (stage 1, stage 2, slow wave sleep, REM sleep) of sleep period time, sleep latency to stage 1 and 2, REM latency, number of awakenings.|Respiratory events (during PSG): obstructive sleep apneas, mixed apnea…	Surrogate	Queen's University|Eli Lilly and Company	All	18 Years and older (Adult, Older Adult)	27	Other|Industry	Interventional	Allocation: Randomized|Intervention Model: Parallel Assignment|Masking: Triple (Participant, Investigator, Outcomes Assessor)|Primary Purpose: Treatment	PSIY-263-07	2007-10-01	2009-05-01	2009-05-01	2007-08-24		2015-12-16	Queen's University, Providence Care-Mental Health Services, Kingston, Ontario, Canada	C		https://ClinicalTrials.gov/show/NCT00520507	Y	2014-07-17		https://pubmed.ncbi.nlm.nih.gov/25030264/	5.2137	6.79726	5.2137
67	NCT00188942	A Neuroimaging Investigation of Brain Activity in Major Depressive Disorder and Bipolar Disorder	No Results Available	Major Depressive Disorder	Drug: Fluoxetine+Olanzapine|Drug: Olanzapine|Procedure: Functional Magnetic Resonance Imaging	MRI Data - Acquired before and 1- 3- and 6- weeks after beginning pharmacotherapy.|17 Item - Hamilton Depression Rating Scale - Weekly|Clinical Global Impression - Improvement/Severity - Weekly|Young Mania Rating Scale - Weekly|Positive Affect Negative Affect Scale|Beck Depression Inventory|State Trait Anxiety Index|Behavioural Activation/Inhibition Scale|SexFX Scale|AMDP-5 Symptom Questionnaire	Surrogate	University Health Network, Toronto|Eli Lilly and Company	All	18 Years to 55 Years (Adult)	42	Other|Industry	Interventional	Allocation: Non-Randomized|Intervention Model: Single Group Assignment|Masking: None (Open Label)|Primary Purpose: Diagnostic	UHN REB 04-0204-B|CTA Control #095694	2005-02-01	2009-06-01	2009-06-01	2005-09-16		2013-02-08	University Health Network - Toronto General Division, Toronto, Ontario, Canada|University Health Network - Toronto Western Division, Toronto, Ontario, Canada	C		https://ClinicalTrials.gov/show/NCT00188942	N	N/A			#VALUE!	#VALUE!	#VALUE!
140	NCT00451906	A Study of Avastin (Bevacizumab) in Combination With Platinum-Containing Chemotherapy in Patients With Advanced or Recurrent Non-Squamous Cell Lung Cancer.	Has Results	Non-Squamous Non-Small Cell Lung Cancer	Drug: Platinum-based chemotherapy|Drug: Bevacizumab [Avastin]	Number of Participants With Adverse Events of Special Interest|Number of Participants With Serious Adverse Events Related to Bevacizumab|Duration of Overall Survival|Time to Disease Progression|Number of Participants With Central Nervous System Bleeding	Clinical	Hoffmann-La Roche	All	18 Years and older (Adult, Older Adult)	2252	Industry	Interventional	Allocation: N/A|Intervention Model: Single Group Assignment|Masking: None (Open Label)|Primary Purpose: Treatment	MO19390	2006-08-01	2009-06-01	2009-06-01	2007-03-26	2016-04-25	2016-05-24	Buenos Aires, Argentina|Chaco-resistencia, Argentina|Cordoba, Argentina|Córdoba, Argentina|Tucuman, Argentina|St. Leonards, New South Wales, Australia|Waratah, New South Wales, Australia|Auchenflower, Queensland, Australia|Chermside, Queensland, Australia|Tugun, Queensland, Australia|Box Hill, Victoria, Australia|Geelong, Victoria, Australia|Malvern, Victoria, Australia|Wodonga, Victoria, Austral…	C+I		https://ClinicalTrials.gov/show/NCT00451906	Y	2010-07-23		https://pubmed.ncbi.nlm.nih.gov/20650686/	1.14247	3.97808	1.14247
159	NCT00548808	A Study for Type 2 Diabetic Patients	Has Results	Type 2 Diabetes Mellitus	Drug: Insulin lispro low mixture|Drug: Insulin glargine|Drug: Insulin lispro	Change From Baseline to 48 Week Endpoint in Hemoglobin A1c (HbA1c)|Change in Hemoglobin A1c (HbA1c) Over Time|Percentage of Patients Achieving HbA1c <6.5% and <7% Over Time|7-point Self-monitored Blood Glucose Profiles|Change From Baseline in Postprandial Blood Glucose Over Time|Daily Total Insulin Dose (U/Day) at 16, 32, and 48 Weeks|Daily Total Insulin Dose Per Body Weight (U/kg/Day) at 16, 32,…	Surrogate	Eli Lilly and Company	All	30 Years to 79 Years (Adult, Older Adult)	426	Industry	Interventional	Allocation: Randomized|Intervention Model: Parallel Assignment|Masking: None (Open Label)|Primary Purpose: Treatment	11541|F3Z-CR-IOPH	2007-11-01	2009-08-01	2009-08-01	2007-10-24	2010-09-15	2010-09-15	For additional information regarding investigative sites for this trial, contact 1-877-CTLILLY (1-877-285-4559, 1-317-615-4559) Mon - Fri from 9 AM to 5 PM Eastern Time (UTC/GMT - 5 hours, EST), or speak with your personal physician., Daw Park, South Australia, Australia|For additional information regarding investigative sites for this trial, contact 1-877-CTLILLY (1-877-285-4559, 1-317-615-4559)…			https://ClinicalTrials.gov/show/NCT00548808	Y	2012-09-01		https://pubmed.ncbi.nlm.nih.gov/22672081/	3.08767	4.83836	3.08767
196	NCT00747149	A Diabetes Study to Treat A Population Previously Not at Target	Has Results	Type 2 Diabetes	Drug: Rosuvastatin	Percentage of Subjects Achieving Canadian Low Density Lipoprotein Cholesterol (LDL-C) Target Goals (i.e. LDL-C ≤ 2.0 mmol/L) After 12 Weeks of Rosuvastatin Therapy|Percentage of Subjects Achieving Total Cholesterol (TC)/ High-density Lipoprotein Cholesterol (HDLC) Ratio (i.e. TC/HDL < 4.0 mmol/L) at 6 and 12 Weeks of Treatment|Mean Percent Change in Total Cholesterol (TC), Low Density Lipoprotein…	Surrogate	AstraZeneca	All	18 Years and older (Adult, Older Adult)	598	Industry	Interventional	Allocation: Non-Randomized|Intervention Model: Parallel Assignment|Masking: None (Open Label)|Primary Purpose: Treatment	D3560L00072	2008-05-01	2009-08-01	2009-08-01	2008-09-04	2011-07-04	2011-08-31	Research Site, Calgary, Alberta, Canada|Research Site, Edmonton, Alberta, Canada|Research Site, Red Deer, Alberta, Canada|Research Site, Spruce Grove, Alberta, Canada|Research Site, St Albert, Alberta, Canada|Research Site, Chilliwack, British Columbia, Canada|Research Site, Coquitlam, British Columbia, Canada|Research Site, Delta, British Columbia, Canada|Research Site, Kelowna, British Columbia…	C		https://ClinicalTrials.gov/show/NCT00747149	N	N/A			#VALUE!	#VALUE!	#VALUE!
121	NCT00386100	A Type 2 Diabetes Study of the Longer-Term Glycemic Effect of AVANDAMET vs. Metformin	Has Results	Diabetes Mellitus, Type 2	Drug: Avandamet 6 mg/1500 mg (ttd)|Drug: Avandamet 4 mg/1000 mg (ttd)|Drug: Avandamet 2 mg/500 mg (ttd)|Drug: Avandamet 8 mg/ 2000 mg (ttd)|Drug: Metformin 500 mg (ttd)|Drug: Metformin 1000 mg (ttd)|Drug: Metformin 1500 mg (ttd)|Drug: Metformin 2000 mg (ttd)	Change From Baseline in HbA1c at Week 80|Mean Change From Baseline in HbA1c at Week 80|Number of Participants Achieving HbA1c <=6.5% and <7% at Week 80|Change in Fasting Plasma Glucose (FPG) From Baseline at Week 80|Change From Baseline in FPG at Week 80|Number of Participants Achieving FPG <=6 mmol/L (110 mg/dL) and <=7 mmol/L (126 mg/dL) at Week 80|Number of Participants Achieving Treatment Fai…	Surrogate	GlaxoSmithKline	All	18 Years to 75 Years (Adult, Older Adult)	688	Industry	Interventional	Allocation: Randomized|Intervention Model: Parallel Assignment|Masking: Quadruple (Participant, Care Provider, Investigator, Outcomes Assessor)|Primary Purpose: Treatment	AVT105913	2006-10-01	2009-09-01	2009-09-01	2006-10-11	2011-04-05	2016-11-23	GSK Investigational Site, Tuscaloosa, Alabama, United States|GSK Investigational Site, Gilbert, Arizona, United States|GSK Investigational Site, Glendale, Arizona, United States|GSK Investigational Site, Phoenix, Arizona, United States|GSK Investigational Site, Tucson, Arizona, United States|GSK Investigational Site, Tucson, Arizona, United States|GSK Investigational Site, Alhambra, California, U…	C+I		https://ClinicalTrials.gov/show/NCT00386100	Y	2011-11-01		https://pubmed.ncbi.nlm.nih.gov/21682834/	2.16712	5.08767	2.16712
194	NCT00735787	Controlled Study of Humira in Subjects With Chronic Plaque Psoriasis of the Hands and/or Feet	Has Results	Psoriasis	Biological: Placebo|Biological: Adalimumab	Number of Subjects With Physician's Global Assessment of Psoriasis (PGA) of Clear or Almost Clear at Week 16|Mean Change From Baseline in Erythema, Scaling, Induration, and Fissuring (ESIF)|Mean Change From Baseline in ESIF for Palms|Mean Change From Baseline in ESIF for Soles|Number of Subjects With Moderate Improvement in ESIF From Baseline|Number of Subjects With Marked Improvement in ESIF Fro…	Clinical	Abbott	All	18 Years and older (Adult, Older Adult)	81	Industry	Interventional	Allocation: Randomized|Intervention Model: Parallel Assignment|Masking: Double (Participant, Investigator)|Primary Purpose: Treatment	M10-405	2008-08-01	2009-09-01	2009-09-01	2008-08-15	2010-11-01	2010-11-01	Site Reference ID/Investigator# 10168, Little Rock, Arkansas, United States|Site Reference ID/Investigator# 10005, Bakersfield, California, United States|Site Reference ID/Investigator# 10003, Macon, Georgia, United States|Site Reference ID/Investigator# 10171, St. Louis, Missouri, United States|Site Reference ID/Investigator# 10164, East Windsor, New Jersey, United States|Site Reference ID/Inves…	C+I		https://ClinicalTrials.gov/show/NCT00735787	Y	2010-12-20		https://pubmed.ncbi.nlm.nih.gov/21173304/	1.30137	2.3863	1.30137
225	NCT00955110	Study to Compare Oxymorphone Extended-Release (Opana ER) Versus Oxycodone Controlled-Release (Oxycontin)	Has Results	Healthy	Drug: Oxymorphone ER|Drug: Oxycodone CR|Drug: Placebo|Drug: Hydromorphone	High VAS - Emax (mm)	Surrogate	Endo Pharmaceuticals|Kendle Early Stage - Toronto	All	18 Years to 55 Years (Adult)	78	Industry|Other	Interventional	Allocation: Randomized|Intervention Model: Crossover Assignment|Masking: Quadruple (Participant, Care Provider, Investigator, Outcomes Assessor)|Primary Purpose: Basic Science	EN3202-402	2009-06-01	2009-09-01	2009-09-01	2009-08-07	2011-07-14	2017-10-05	Toronto, Ontario, Canada	C		https://ClinicalTrials.gov/show/NCT00955110	Y	2010-11-01		https://pubmed.ncbi.nlm.nih.gov/21102969/	1.16712	1.41918	1.16712
211	NCT00874887	A Clinical Study to Evaluate if Benzalkonium Chloride (BAK) in a Quinolone Eyedrop Reduces the Likelihood of Developing Resistant Organisms	Has Results	Anti-biotic Resistance	Drug: moxifloxacin 0.5% HCI ophthalmic solution|Drug: gatifloxacin ophthalmic solution 0.3%	Percentage of Subjects With Strain Resistance of the Conjunctiva as Determined by Minimum Inhibitory Concentration (MIC) at Day 14|Mutant Prevention Concentration (MPC) of the Conjunctiva at Day 14|Minimum Inhibitory Concentration 50 (MIC50) at Day 14|Minimum Inhibitory Concentration 90 (MIC90) at Day 14|Minimum Inhibitory Concentration (MIC) Range at Day 14	Surrogate	Allergan	All	50 Years and older (Adult, Older Adult)	66	Industry	Interventional	Allocation: Randomized|Intervention Model: Parallel Assignment|Masking: Single (Investigator)|Primary Purpose: Basic Science	GMA-ZYM-08-001	2009-03-01	2009-09-01	2009-10-01	2009-04-03	2011-12-19	2011-12-19	Minneapolis, Minnesota, United States|Saskatoon, Saskatchewan, Canada			https://ClinicalTrials.gov/show/NCT00874887	N	N/A			#VALUE!	#VALUE!	#VALUE!
91	NCT00279201	The DURABLE Trial: Evaluating the Durability of Starter Insulin Regimens in Patients With Type 2 Diabetes (IOOV)	Has Results	Diabetes Mellitus, Type 2	Drug: Insulin glargine|Drug: Lispro Low Mix|Drug: Lispro Mid Mix|Drug: Lispro	INITIATION: 24-Week Endpoint Glycosylated Hemoglobin (HbA1c)|MAINTENANCE: Duration of Time HbA1c Maintained at Goal by Initiation Regimen (Insulin Glargine or Lispro Low Mix)|ADDENDUM: 24-Week Endpoint HbA1c|INITIATION: Change in HbA1c From Baseline to 24 Weeks|INITIATION: Percentage of Participants With HbA1c < or = 7.0%, HbA1c <7.0%, and HbA1c < or = 6.5% at Endpoint|INITIATION: HbA1c|INITIATIO…	Surrogate	Eli Lilly and Company	All	30 Years to 79 Years (Adult, Older Adult)	2091	Industry	Interventional	Allocation: Randomized|Intervention Model: Parallel Assignment|Masking: None (Open Label)|Primary Purpose: Treatment	10455|F3Z-US-IOOV	2005-12-01	2009-11-01	2009-11-01	2006-01-19	2011-02-21	2011-02-21	For additional information regarding investigative sites for this trial, contact 1-877-CTLILLY (1-877-285-4559, 1-317-615-4559) Mon - Fri from 9 AM to 5 PM Eastern Time (UTC/GMT - 5 hours, EST), or speak with your personal physician., Mobile, Alabama, United States|For additional information regarding investigative sites for this trial, contact 1-877-CTLILLY (1-877-285-4559, 1-317-615-4559) Mon -…			https://ClinicalTrials.gov/show/NCT00279201	Y	2009-03-31		https://pubmed.ncbi.nlm.nih.gov/19336625/	-0.589041	3.33151	-0.589041
214	NCT00887029	A 12 Week Comparison of DuoTrav and Xalacom in Open-Angle Glaucoma	No Results Available	Open-Angle Glaucoma|Ocular Hypertension	Drug: DuoTrav (travoprost-timolol ophthalmic drops)|Drug: Xalacom (latanoprost-timolol ophthalmic drops)	IOP lowering efficacy of DuoTrav and Xalacom|To compare patient dosing preferences in terms of convenience and perceived compliance	Surrogate	Ophthalmic Consultants Centres, Canada|Alcon Research	All	18 Years and older (Adult, Older Adult)	54	Other|Industry	Interventional	Allocation: Randomized|Intervention Model: Crossover Assignment|Masking: Single (Investigator)|Primary Purpose: Treatment	OCC1023	2009-01-01	2009-11-01	2009-11-01	2009-04-23		2015-04-21	Ophthalmic Consultant Centres, Mississauga, Ontario, Canada|Dr David B. Yan, M.D., F.R.C.S.C., Toronto, Ontario, Canada	C		https://ClinicalTrials.gov/show/NCT00887029	Y	2010-04-01		https://iovs.arvojournals.org/article.aspx?articleid=2368808	0.413699	1.24658	0.413699
49	NCT00159224	Induction-maintenance of Lopinavir/r in HIV-infected Subjects	No Results Available	HIV Infections	Drug: Lopinavir/ritonavir simplification strategy	Proportion of patients remaining undetectable below 50 copies/mL at 48 weeks	Surrogate	Fundación Huésped|Abbott	All	18 Years and older (Adult, Older Adult)	100	Other|Industry	Interventional	Allocation: Randomized|Intervention Model: Parallel Assignment|Masking: None (Open Label)|Primary Purpose: Treatment	ACA-ARGE-04-001	2005-04-01	2009-12-01	2009-12-01	2005-09-12		2015-09-07	Helios Salud, Buenos Aires,, Argentina|Fundacion Huesped, Buenos Aires, Argentina|University of British Columbia, Vancouver, British Columbia, Canada|Instituto Nacional de Ciencias Medicas y Nutrición "Salvador Zubirán, Mexico DF, Mexico	C+I		https://ClinicalTrials.gov/show/NCT00159224	Y	2011-08-19		https://pubmed.ncbi.nlm.nih.gov/21886816/	1.71507	6.3863	1.71507
179	NCT00658606	Assess the Efficacy and Safety of Alefacept With Narrow Band Ultraviolet B Phototherapy (nbUVB) vs. Alefacept Alone in Chronic Plaque Psoriasis Subjects	Has Results	Plaque Psoriasis	Drug: alefacept|Procedure: Narrow Band UVB Phototherapy	Percentage of Subjects Who Achieve Psoriasis Area and Severity Index (PASI) 75 at Week 16|Percentage of Subjects Reaching PASI 75 Over the Entire Course of the Study|Change in Body Surface Area (BSA) Covered With Psoriasis at Week 16|Change in Body Surface Area (BSA) Covered With Psoriasis Over the Entire Course of the Study|Percentage of Subjects Who Achieved Physical Global Assessment (PGA) of …	Clinical	Astellas Pharma Inc|Astellas Pharma Canada, Inc.	All	18 Years and older (Adult, Older Adult)	98	Industry	Interventional	Allocation: Randomized|Intervention Model: Parallel Assignment|Masking: None (Open Label)|Primary Purpose: Treatment	AME-001	2007-10-01	2009-12-01	2009-12-01	2008-04-15	2011-04-22	2013-01-08	Calgary, Alberta, Canada|Surrey, British Columbia, Canada|Vancouver, British Columbia, Canada|St. John's, Newfoundland and Labrador, Canada|London, Ontario, Canada|Markham, Ontario, Canada|Toronto, Ontario, Canada|Montreal, Quebec, Canada|Montreal, Quebec, Canada|Sainte-Foy, Quebec, Canada|Saskatoon, Saskatchewan, Canada|Quebec, Canada	C		https://ClinicalTrials.gov/show/NCT00658606	Y	2012-08-01		https://pubmed.ncbi.nlm.nih.gov/22859237/	2.66849	4.83836	2.66849
188	NCT00691483	Randomized Study Comparing the Efficacy and Safety of Varenicline Tartrate to Placebo in Smoking Cessation When Subjects Are Allowed to Set Their Own Quit Date	Has Results	Smoking Cessation	Drug: placebo|Drug: varenicline	Percentage of Participants With 4-week Continuous Abstinence (CA)|Percentage of Participants With Continuous Abstinence (CA) From Smoking Weeks 9-24|Percentage of Participants With Long Term Quit Through Week 24|Percentage of Participants With 7-day Point Prevalence of Nonsmoking (Smoking Cessation)|Percentage of Participants With 4-week Point Prevalence of Nonsmoking	Surrogate	Pfizer	All	18 Years to 75 Years (Adult, Older Adult)	659	Industry	Interventional	Allocation: Randomized|Intervention Model: Parallel Assignment|Masking: Triple (Participant, Care Provider, Investigator)|Primary Purpose: Treatment	A3051095	2008-09-01	2009-09-01	2009-12-01	2008-06-05	2010-09-30	2015-11-20	Pfizer Investigational Site, Litchfield Park, Arizona, United States|Pfizer Investigational Site, Los Angeles, California, United States|Pfizer Investigational Site, Santa Ana, California, United States|Pfizer Investigational Site, Overland Park, Kansas, United States|Pfizer Investigational Site, Lexington, Kentucky, United States|Pfizer Investigational Site, Milford, Massachusetts, United States…	C+I		https://ClinicalTrials.gov/show/NCT00691483	Y	2011-11-11		https://pubmed.ncbi.nlm.nih.gov/22080588/	2.19452	3.19452	1.94521
193	NCT00735449	Comparing Efficacy and Safety of Combigan With Timolol Adjunctive to Xalatan in Glaucoma or Ocular Hypertension Subjects	Has Results	Glaucoma|Ocular Hypertension	Drug: Fixed combination of brimonidine tartrate 0.2% timolol maleate 0.5%|Drug: timolol maleate 0.5%|Drug: latanoprost 0.005%	Mean Intraocular Pressure (IOP) at 10 AM at Week 12|Mean Intraocular Pressure (IOP) at 10 AM at Week 6|Mean Intraocular Pressure (IOP) at 8 AM at Week 12|Mean Intraocular Pressure (IOP) at 8 AM at Week 6|Number of Subjects With Adverse Events	Surrogate	Allergan	All	18 Years and older (Adult, Older Adult)	204	Industry	Interventional	Allocation: Randomized|Intervention Model: Parallel Assignment|Masking: Single (Investigator)|Primary Purpose: Treatment	GMA-COM-07-XTC	2008-07-01	2009-12-01	2009-12-01	2008-08-15	2011-11-24	2019-04-23	Newark, New Jersey, United States|Montreal, Quebec, Canada	C+I		https://ClinicalTrials.gov/show/NCT00735449	Y	2011-07-08		https://pubmed.ncbi.nlm.nih.gov/21792284/	1.6	3.01918	1.6
236	NCT01021787	Dermal Penetration of the Titanium Dioxide in Anthelios SX SPF40 Cream	No Results Available	Sunburn	Drug: Titanium dioxide	Determine degree of penetration of TiO2 down to 16 -20 tape strips of human skin	Surrogate	Loreal USA	All	18 Years to 65 Years (Adult, Older Adult)	26	Industry	Interventional	Allocation: Randomized|Intervention Model: Single Group Assignment|Masking: None (Open Label)	PEN.750.06	2009-12-01	2009-12-01	2009-12-01	2009-11-30		2011-06-14	Hill Top Research, Winnipeg, Manitoba, Canada	C		https://ClinicalTrials.gov/show/NCT01021787	N	N/A			#VALUE!	#VALUE!	#VALUE!
74	NCT00197392	Comparative Infection Rates for the Codman BACTISEAL TM External Ventricular Drainage (EVD) System	Has Results	Intraventricular Hemorrhage|Subarachnoid Hemorrhage	Device: Bactiseal TM EVD|Device: Standard EVD Catheter	Number of Infections|Days to Proven Infection|Class of Bacterial Agent Causing Proven Infection|Intraluminal Colonization on Catheters|Device Related Adverse Events|Number of Days With Indwelling Catheter|Average Subject Age|Diagnosis Requiring EVD Implantation|Non-infectious Catheter Failure in the MITT Population|Time Point of Introduction of Systemic Antibiotic Therapy|Hospital Locations for E…	Clinical	Codman & Shurtleff	All	18 Years and older (Adult, Older Adult)	434	Industry	Interventional	Allocation: Randomized|Intervention Model: Parallel Assignment|Masking: None (Open Label)|Primary Purpose: Treatment	BAC-IN02-002	2004-11-01	2009-12-01	2010-01-01	2005-09-20	2013-11-05	2013-11-05	Los Angeles, California, United States|Gainesville, Florida, United States|Syracuse, New York, United States|Hershey, Pennsylvania, United States|Calgary, Alberta, Canada|Edmonton, Alberta, Canada|Sherbrooke, Quebec, Canada|Tiantan Hospital, Beijing, China|Xuan Wu Hospital, Beijing, China|Angers, France|Lille, France|Paris, France|Prince of Wales Hospital, Hong Kong, Hong Kong|Queen Mary Hospital…	C+I		https://ClinicalTrials.gov/show/NCT00197392	Y	2012-07-01	Title in Scholar	https://pubmed.ncbi.nlm.nih.gov/22418581/	2.58356	7.66849	2.49863
125	NCT00401167	Memantine for Agitation and Aggression in Severe Alzheimer's Disease	No Results Available	Alzheimer's Disease	Drug: memantine	Neuropsychiatric Inventory Nursing Home Version|Clinical Global Impression of Change|Neuropsychiatric Inventory Burden Subscale|Cohen Mansfield Agitation Inventory|Modified Nursing Care Assessment Scale|Activities of Daily Living|Quality of Life in Late Stage Dementia	Clinical scale	Sunnybrook Health Sciences Centre|Lundbeck Canada Inc.	All	65 Years and older (Older Adult)	32	Other|Industry	Interventional	Allocation: Non-Randomized|Intervention Model: Single Group Assignment|Masking: None (Open Label)|Primary Purpose: Treatment	Lundbeck-11267	2006-11-01	2010-01-01	2010-01-01	2006-11-17		2012-05-25	North York General Hospital, Toronto, Ontario, Canada|Sunnybrook Health Sciences Centre, Toronto, Ontario, Canada	C		https://ClinicalTrials.gov/show/NCT00401167	Y	2011-05-01		https://pubmed.ncbi.nlm.nih.gov/21476613/	1.32877	4.49863	1.32877
205	NCT00833729	The Safety & Efficacy of Etanercept in Psoriasis Patients Who Have Not Responded to Adalimumab	No Results Available	Plaque Psoriasis	Drug: etanercept	Mean change in PGA score|Mean change in body surface area covered in psoriasis|Mean change in DLQI|Treatment satisfaction|Proportion of patients achieving an improvement in PGA score|Mean change in adverse events	Clinical	Dermatrials Research|Amgen	All	18 Years and older (Adult, Older Adult)	10	Other|Industry	Interventional	Allocation: N/A|Intervention Model: Single Group Assignment|Masking: None (Open Label)|Primary Purpose: Treatment	CA-2008-0008	2009-02-01	2010-02-01	2010-02-01	2009-02-02		2020-10-09	Dermatrials Research, Hamilton, Ontario, Canada	C		https://ClinicalTrials.gov/show/NCT00833729	Y	2011-04-01		https://pubmed.ncbi.nlm.nih.gov/21455550/	1.16164	2.16164	1.16164
173	NCT00640393	Safety and Efficacy of Combining nbUVB to Etanercept in Patients	Has Results	Psoriasis Vulgaris	Drug: Etanercept|Device: nbUVB	Number of Participants Attaining a 90 Percent Reduction in PASI From Baseline (PASI 90) - ITT|Number of Participants Attaining a 75 Percent Reduction in PASI From Baseline (PASI 75) - ITT|Number of Participants Attaining a 100% Reduction in PASI From Baseline (PASI 100) - ITT|Number of Participants Attaining a 50% Reduction From Baseline in PASI From Baseline (PASI-50) - ITT|Number of Participant…	Surrogate	Innovaderm Research Inc.|Amgen	All	18 Years and older (Adult, Older Adult)	99	Other|Industry	Interventional	Allocation: Randomized|Intervention Model: Parallel Assignment|Masking: Single (Outcomes Assessor)|Primary Purpose: Treatment	Inno-6007	2008-04-01	2010-02-01	2010-03-01	2008-03-21	2010-12-14	2011-09-09	Winnipeg Clinic, Winnipeg, Manitoba, Canada|Mediprobe Research inc., London, Ontario, Canada|The Guenther Dermatology Research Centre, London, Ontario, Canada|Lynderm Research Inc., Markham, Ontario, Canada|Bank on Beauty, Niagara Falls, Ontario, Canada|Sudbury Skin Clinic, Sudbury, Ontario, Canada|Innovaderm Research Laval Inc, Laval, Quebec, Canada|Clinique Dermatologique Fleury, Montreal, Queb…	C		https://ClinicalTrials.gov/show/NCT00640393	Y	2011-08-10		https://pubmed.ncbi.nlm.nih.gov/21797805/	1.52055	3.3589	1.44384
233	NCT00988637	Evaluate Safety/Efficacy of Two Treatment Regimens for Vectical™ Ointment & Clobex® Spray for Moderate Plaque Psoriasis	Has Results	Plaque Psoriasis	Drug: Vectical™ Ointment weekdays and Clobex® Spray weekends regimen|Drug: Clobex® Spray morning and Vectical™ Ointment evening regimen	Number of Participants Who Were a Success (Clear/Almost Clear) of Plaque Psoriasis at Week 4 Based on the Overall Disease Severity (ODS), Full Ordinal Scale From Baseline to Week 4|Number of Participants Who Were a Success (Clear/Almost Clear) of Plaque Psoriasis at Week 2 Based on the Overall Disease Severity (ODS), Dichotomized Scale From Baseline to Week 2|Number of Participants in Each Catego…	Clinical	Galderma R&D	All	18 Years to 80 Years (Adult, Older Adult)	138	Industry	Interventional	Allocation: Randomized|Intervention Model: Parallel Assignment|Masking: Single (Outcomes Assessor)|Primary Purpose: Treatment	US10144	2009-10-01	2010-03-01	2010-03-01	2009-10-02	2011-06-03	2022-08-01	Dermatology Research Associates, Los Angeles, California, United States|Therapeutics Clinical Research, San Diego, California, United States|Hudson Dermatology, Evansville, Indiana, United States|Minnesota Clinical Study Center, Fridley, Minnesota, United States|Baylor Research Institute Dermatology Research, Dallas, Texas, United States|Probity Medical Research, Waterloo, Ontario, Canada	C+I		https://ClinicalTrials.gov/show/NCT00988637	Y	2011-07-01		https://pubmed.ncbi.nlm.nih.gov/21877508/	1.33425	1.74795	1.33425
124	NCT00400582	A Pharmacogenomic Study of Candesartan in Heart Failure	No Results Available	Heart Failure	Drug: Candesartan up to 32 mg daily	BNP and NT-proBNP|Blood pressure|CRP|Renin|Aldosterone|Insulin resistance/ glucose|NYHA functional class|Tolerability	Surrogate	Montreal Heart Institute|AstraZeneca	All	18 Years and older (Adult, Older Adult)	300	Other|Industry	Interventional	Allocation: Non-Randomized|Intervention Model: Single Group Assignment|Masking: None (Open Label)|Primary Purpose: Treatment	MHI 06-890|D2454L00003	2006-11-01	2010-04-01	2010-04-01	2006-11-17		2011-07-22	Montreal Heart Institute, Montreal, Quebec, Canada	C		https://ClinicalTrials.gov/show/NCT00400582	Y	2018-04-27		https://pubmed.ncbi.nlm.nih.gov/29701105/	8.07671	11.4932	8.07671
117	NCT00369382	Study Of The Safety And Efficacy Of Conversion From A CNI To Sirolimus In Renally-Impaired Heart Transplant Recipients	Has Results	Graft Rejection|Kidney Failure	Drug: cyclosporine or tacrolimus|Drug: sirolimus	Change From Baseline in Calculated Creatinine Clearance (Cockcroft-Gault Equation) at 52 Weeks Post-randomization|Calculated Creatinine Clearance (Cockcroft-Gault Equation) at Baseline|Change From Baseline in Calculated Creatinine Clearance (Cockcroft-Gault Equation) at 4, 16, 24, 32, and 40 Weeks Post-randomization|Change From Baseline in Calculated Creatinine Clearance (Modification of Diet in …	Surrogate	Wyeth is now a wholly owned subsidiary of Pfizer	All	18 Years and older (Adult, Older Adult)	121	Industry	Interventional	Allocation: Randomized|Intervention Model: Parallel Assignment|Masking: None (Open Label)|Primary Purpose: Prevention	0468E7-408|B1741006	2006-09-01	2010-04-01	2010-05-01	2006-08-29	2011-05-23	2011-05-30	Pfizer Investigational Site, Tampa, Florida, United States|Pfizer Investigational Site, Rochester, Minnesota, United States|Pfizer Investigational Site, New York, New York, United States|Pfizer Investigational Site, Philadelphia, Pennsylvania, United States|Pfizer Investigational Site, Philadelphia, Pennsylvania, United States|Pfizer Investigational Site, Pittsburgh, Pennsylvania, United States|P…	C+I		https://ClinicalTrials.gov/show/NCT00369382	Y	2012-07-09		https://pubmed.ncbi.nlm.nih.gov/22776430/	2.27397	5.85753	2.19178
199	NCT00790907	Fondaparinux Trial With Unfractionated Heparin (UFH) During Revascularization in Acute Coronary Syndromes (ACS)	Has Results	Acute Coronary Syndrome	Drug: fondaparinux background and standard dose UFH|Drug: Fondaparinux background and low dose heparin|Drug: Open label fondaparinux	Number of Participants With Composite of Major Bleeding, Minor Bleeding, or Major Vascular Access Site Complications During the Peri-PCI Period|Number of Participants With Composite of Major Bleeding During the Peri-PCI Period, With Death, MI, or TVR at Day 30|Number of Participants With Major Bleeding During the Peri-PCI Period|Number of Participants With Minor Bleeding During the Peri-PCI Perio…	Clinical	GlaxoSmithKline	All	21 Years and older (Adult, Older Adult)	3235	Industry	Interventional	Allocation: Randomized|Intervention Model: Parallel Assignment|Masking: Quadruple (Participant, Care Provider, Investigator, Outcomes Assessor)|Primary Purpose: Treatment	108888	2009-02-01	2010-05-01	2010-05-01	2008-11-14	2011-06-07	2017-03-23	GSK Investigational Site, Ocala, Florida, United States|GSK Investigational Site, Albuquerque, New Mexico, United States|GSK Investigational Site, Syracuse, New York, United States|GSK Investigational Site, Dallas, Texas, United States|GSK Investigational Site, Adrogue, Buenos Aires, Argentina|GSK Investigational Site, Bahia Blanca, Buenos Aires, Argentina|GSK Investigational Site, La Plata, Buen…	C+I		https://ClinicalTrials.gov/show/NCT00790907	Y	2010-08-31		https://pubmed.ncbi.nlm.nih.gov/20805623/	0.334247	1.57808	0.334247
126	NCT00402272	SPIRIT V: Post-marketing Evaluation of the XIENCE V® Everolimus Eluting Coronary Stent System in Europe	No Results Available	Coronary Disease|Coronary Artery Disease|Coronary Restenosis	Device: XIENCE V® Everolimus Eluting Coronary Stent	SPIRIT V Registry: Adjudicated Composite rate of All Death, Myocardial Infarction (MI) and Target Vessel Revascularization (TVR) .|SPIRIT V Registry: Acute Success (Clinical Procedure Success)|SPIRIT V Registry: Adjudicated Stent Thrombosis (Confirmed/definite, Probable, Possible)|SPIRIT V Registry: Adjudicated Revascularizations (TLR/TVR/any Revascularization)|SPIRIT V Registry: Adjudicated Comp…	Clinical	Abbott Medical Devices	All	18 Years and older (Adult, Older Adult)	2700	Industry	Interventional	Allocation: Non-Randomized|Intervention Model: Single Group Assignment|Masking: None (Open Label)|Primary Purpose: Treatment	05-369	2006-11-01	2008-02-01	2010-06-01	2006-11-22		2010-10-14	Salzburger Landeskliniken, Salzburg, Austria|UCL St Luc, Brussels, Belgium|ULB Erasmus Hospital, Brussels, Belgium|UZ Gent, Gent, Belgium|Hopital St Joseph, Gilly, Belgium|Clinique St. Luc - Bouge, Namur, Belgium|Foothills Medical Center, Calgary, Canada|CHUM Hotel Dieu Hospital, Montreal, Canada|Montreal Heart Institute, Montreal, Canada|University of Ottawa Heart Institute, Ottawa, Canada|Hôpit…	C+I		https://ClinicalTrials.gov/show/NCT00402272	Y	2012-04-11		https://pubmed.ncbi.nlm.nih.gov/22607866/	4.19452	5.44658	1.86301
189	NCT00714493	RESTART C0168Z05 Rheumatoid Arthritis Study	Has Results	Rheumatoid Arthritis	Biological: Infliximab	Percent of Patients Who Achieved a EULAR (The European League Against Rheumatism) Response at Week 10|Percent of Patients Who Acheived EULAR Response at Week 10 and Maintained Through Week 26 Without Infliximab Dose Increase|Percent of Patients Who Achieved EULAR Response at Week 26, Regardless of EULAR Response Status at Weeks 10, 14, and 22, With or Without Dose Increase Prior to Week 26|Change…	Clinical	Centocor Ortho Biotech Services, L.L.C.|Schering-Plough	All	18 Years and older (Adult, Older Adult)	203	Industry	Interventional	Allocation: Randomized|Intervention Model: Single Group Assignment|Masking: None (Open Label)|Primary Purpose: Treatment	CR013879|C0168Z05	2008-07-01	2010-01-01	2010-06-01	2008-07-14	2011-02-09	2013-09-12	Huntsville, Alabama, United States|Paradise Valley, Arizona, United States|Tucson, Arizona, United States|Santa Monica, California, United States|Bridgeport, Connecticut, United States|Lewes, Delaware, United States|Boca Raton, Florida, United States|Palm Harbor, Florida, United States|Tamarac, Florida, United States|Vero Beach, Florida, United States|Atlanta, Georgia, United States|Moline, Illin…	C+I		https://ClinicalTrials.gov/show/NCT00714493	Y	2014-07-30		https://pubmed.ncbi.nlm.nih.gov/25050591/	4.57808	6.08219	4.16438
210	NCT00865020	Efficacy and Safety of Aliskiren 300 mg Compared to Telmisartan 80 mg After 1 Week of Treatment Withdrawal	Has Results	Hypertension	Drug: Aliskiren|Drug: Telmisartan|Drug: Placebo to Aliskiren|Drug: Placebo to Telmisartan	Change in 24 Hour (24-Hr) Mean Ambulatory Systolic Blood Pressure (MASBP) From the End of the Active Treatment Period to Day 7 of the Withdrawal Period|Change in 24 Hour (24-hr) Mean Ambulatory Diastolic Blood Pressure (MADBP) From the End of the Active Treatment Period to Day 7 of the Withdrawal Period|Change in 24-hr Mean Ambulatory Systolic Blood Pressure (MASBP) and Mean Ambulatory Diastolic …	Surrogate	Novartis	All	18 Years and older (Adult, Older Adult)	822	Industry	Interventional	Allocation: Randomized|Intervention Model: Parallel Assignment|Masking: Double (Participant, Investigator)|Primary Purpose: Treatment	CSPP100A2408	2009-03-01	2010-06-01	2010-06-01	2009-03-19	2011-07-22	2011-07-22	Investigative Site, Sorocaba, Brazil|Investigative Site, Gatineau, Canada|Investigative Site, Guayaquil, Ecuador|Investigative Site, Erfurt, Germany|Invesitagtive Site, Budapest, Hungary|Investigative Site, Cheongju, Korea, Republic of|Investigative Site, Kuala Lumpur, Malaysia|Investigative Site, Mexico City, Mexico|Investigative Site, Panama City, Panama|Investigative Site, Manila, Philippines|…	C+I		https://ClinicalTrials.gov/show/NCT00865020	Y	2012-10-09		https://pubmed.ncbi.nlm.nih.gov/23282123/	2.3589	3.61096	2.3589
112	NCT00363311	Assessment Of Dutasteride (AVODART) In Extending The Time To Progression Of Low-Risk, Localized Prostate Cancer In Men	Has Results	Neoplasms, Prostate	Drug: Dutasteride|Drug: Matching placebo	Number of Participants With Prostate Cancer (PCa) Progression [Restricted Crude Rate Analysis: Number of Participants With PCa Divided by Number of Participants in the Intent-to-Treat (ITT) Population Who Had >=1 Post-baseline Biopsy or Had a Progression|Number of Participants With Therapeutic Progression|Number of Participants With Pathologic Progression|Participants With at Least One Post-basel…	Surrogate	GlaxoSmithKline	Male	50 Years to 80 Years (Adult, Older Adult)	302	Industry	Interventional	Allocation: Randomized|Intervention Model: Parallel Assignment|Masking: Double (Participant, Investigator)|Primary Purpose: Treatment	AVO105948	2006-07-01	2010-03-01	2010-07-01	2006-08-15	2011-06-14	2017-01-18	GSK Investigational Site, Little Rock, Arkansas, United States|GSK Investigational Site, Beverly Hills, California, United States|GSK Investigational Site, Laguna Hills, California, United States|GSK Investigational Site, Mission Hills, California, United States|GSK Investigational Site, Modesto, California, United States|GSK Investigational Site, San Bernardino, California, United States|GSK Inv…	C+I		https://ClinicalTrials.gov/show/NCT00363311	Y	2012-01-24		https://pubmed.ncbi.nlm.nih.gov/22277570/	1.90137	5.56986	1.56712
131	NCT00420927	Study of the Optimal Protocol for Methotrexate and Adalimumab Combination Therapy in Early Rheumatoid Arthritis	Has Results	Rheumatoid Arthritis	Biological: adalimumab|Drug: methotrexate|Biological: placebo	Number of Subjects With Low Disease Activity (DAS28 Less Than 3.2) and No Radiographic Progression From Baseline (Change in mTSS Less Than or Equal to 0.5) at Week 78, Arm 2 vs. Arm 4|Number of Subjects With Low Disease Activity (DAS28 Less Than 3.2) and No Radiographic Progression From Baseline (Change in mTSS Less Than or Equal to 0.5) at Week 78, Arm 2 vs. Arm 1|Number of Subjects With DAS28 L…	Clinical	Abbott	All	18 Years and older (Adult, Older Adult)	1032	Industry	Interventional	Allocation: Randomized|Intervention Model: Parallel Assignment|Masking: Double (Participant, Investigator)|Primary Purpose: Treatment	M06-810|2006-004139-31	2006-12-01	2010-07-01	2010-07-01	2007-01-11	2011-09-29	2012-04-18	Site Reference ID/Investigator# 4560, Birmingham, Alabama, United States|Site Reference ID/Investigator# 4547, Birmingham, Alabama, United States|Site Reference ID/Investigator# 6222, Huntsville, Alabama, United States|Site Reference ID/Investigator# 4537, Mobile, Alabama, United States|Site Reference ID/Investigator# 6758, Tuscaloosa, Alabama, United States|Site Reference ID/Investigator# 9323, …	C+I		https://ClinicalTrials.gov/show/NCT00420927	Y	2013-10-26		https://pubmed.ncbi.nlm.nih.gov/24168956/	3.32329	6.90685	3.32329
160	NCT00549783	BOTOX® Economic Spasticity Trial (BEST)	Has Results	Muscle Spasticity	Biological: Botulinum Toxin Type A 900kD|Biological: Placebo	Physician Assessment of Success, as Determined by Percentage of Patients Who Achieve Their Principal Active Functional Goal at Week 24|Physician Assessment of Success, as Determined by Percentage of Patients Who Achieve Their Principal Functional Goal at Week 12|Physician Assessment of Success, as Determined by Percentage of Patients Who Achieve Their Principal Functional Goal at Week 52|Patient …	Clinical	Allergan	All	18 Years to 85 Years (Adult, Older Adult)	274	Industry	Interventional	Allocation: Randomized|Intervention Model: Parallel Assignment|Masking: Double (Participant, Investigator)|Primary Purpose: Treatment	AGN/HO/SPA/001-191622	2007-10-01	2010-01-01	2010-07-01	2007-10-26	2012-08-22	2012-08-22	Edmonton, Alberta, Canada|Beelitz, Germany|Uppsala, Sweden|Burslem, Stoke-on-Trent, United Kingdom	C+I		https://ClinicalTrials.gov/show/NCT00549783	Y	2011-01-01		https://pubmed.ncbi.nlm.nih.gov/21174051/	1	3.25479	0.50411
272	NCT01307189	Effects of Tiotropium on Walking Capacity in Patients With COPD	No Results Available	Chronic Obstructive Pulmonary Disease	Drug: Tiotropium|Drug: Placebo	Endurance time during an endurance shuttle walk|Compare the long-term bronchodilator-induced changes in exercise tolerance during the endurance shuttle walk|Evaluate the impact of long-term bronchodilation on activity of daily living evaluated using the London Chest Activity Daily Living scale|Cardio-respiratory responses during an endurance shutlle walk	Surrogate	Laval University|Boehringer Ingelheim	All	50 Years to 85 Years (Adult, Older Adult)	33	Other|Industry	Interventional	Allocation: Randomized|Intervention Model: Crossover Assignment|Masking: Triple (Participant, Investigator, Outcomes Assessor)|Primary Purpose: Treatment	CER1199	2005-04-01		2010-08-01	2011-03-02		2011-03-02	Centre de recherche de l'IUCPQ, Quebec, Canada	C		https://ClinicalTrials.gov/show/NCT01307189	Y	2011-06-23	NCT in Scholar	https://pubmed.ncbi.nlm.nih.gov/21700602/	#VALUE!	6.23014	0.893151
358	NCT02136875	Strategy for Early Treatment of Exacerbations in COPD: Standing Prescriptions of Advair With a Written Action Plan in the Event of an Exacerbation	No Results Available	COPD|Chronic Obstructive Pulmonary Disease	Drug: Double dose of Salmeterol + Fluticasone Propionate|Behavioral: Self-management education on the use of a self-administered prescription for exacerbation.|Drug: Self-administered prescription	Percentage of participants with treatment success (no need of prednisone)|Change from baseline in Quality of life as measured by the St Georges Respiratory Questionnaire|Percentage of patients who used healthcare resources (visits to Doctor and visits to the COPD nurse)|Percentage of patients who presented Cardiovascular Events|Percentage of patients who presented any Adverse Events|Percentage of…	Clinical	McGill University Health Centre/Research Institute of the McGill University Health Centre|GlaxoSmithKline	All	40 Years and older (Adult, Older Adult)	37	Other|Industry	Interventional	Allocation: N/A|Intervention Model: Single Group Assignment|Masking: None (Open Label)|Primary Purpose: Treatment	BMC-08-001	2008-07-01	2010-08-01	2010-08-01	2014-05-13		2014-05-14	Montreal Chest Institute, Montreal, Quebec, Canada	C		https://ClinicalTrials.gov/show/NCT02136875	Y	2016-01-11		https://pubmed.ncbi.nlm.nih.gov/26752024/	5.44932	7.53425	5.44932
201	NCT00818207	Impact Of Smoking Cessation Treatment Reimbursement On The Quit Rates In Smokers Motivated To Quit	Has Results	Smoking Cessation|Insurance Coverage	Other: Full Smoking Cessation Treatment Coverage (100%)|Other: No Smoking Cessation Treatment Coverage (0%)	Percentage of Participants With 7-Day Point Prevalence (PP) of Abstinence|Percentage of Participants With Biochemically Confirmed 7-Day PP Abstinence From Tobacco|Percentage of Participants With Continuous Abstinence (CA) at Weeks 26, 39, and 52|Percentage of Participants With 7-Day PP of Abstinence at Week 13|Percentage of Participants With Long Term Quit Rate (LTQR) Through Weeks 26 to 52	Clinical	Pfizer	All	18 Years to 75 Years (Adult, Older Adult)	1380	Industry	Interventional	Allocation: Randomized|Intervention Model: Parallel Assignment|Masking: None (Open Label)|Primary Purpose: Health Services Research	A3051116	2009-03-01	2010-03-01	2010-09-01	2009-01-07	2012-03-30	2012-03-30	Pfizer Investigational Site, Burnaby, British Columbia, Canada|Pfizer Investigational Site, Chilliwack, British Columbia, Canada|Pfizer Investigational Site, Coquitlam, British Columbia, Canada|Pfizer Investigational Site, Kamloops, British Columbia, Canada|Pfizer Investigational Site, Kelowna, British Columbia, Canada|Pfizer Investigational Site, Langley, British Columbia, Canada|Pfizer Investig…	C		https://ClinicalTrials.gov/show/NCT00818207	Y	2014-05-17		https://pubmed.ncbi.nlm.nih.gov/24885542/	4.2137	5.2137	3.70959
187	NCT00679939	Study In Postmenopausal Women With Type 2 Diabetes Looking At Approved Diabetes Drugs And How They Affect Bone Health	Has Results	Diabetes Mellitus, Type 2	Drug: Rosiglitazone|Drug: Metformin	Adjusted Percent Change From Baseline in Femoral Neck (FN) Bone Mineral Density (BMD) Via Dual-energy X-ray Absorptiometry (DXA) at Week 52|Adjusted Percent Change From Baseline in Femoral Neck (FN) Bone Mineral Density (BMD) Via Dual-energy X-ray Absorptiometry (DXA) at Week 76+10 Days|Adjusted Percent Change in Femoral Neck (FN) Bone Mineral Density (BMD) Via Dual-energy X-ray Absorptiometry (D…	Surrogate	GlaxoSmithKline	Female	55 Years to 80 Years (Adult, Older Adult)	226	Industry	Interventional	Allocation: Randomized|Intervention Model: Parallel Assignment|Masking: Double (Participant, Investigator)|Primary Purpose: Treatment	AVD111179	2008-04-21	2010-09-16	2010-09-16	2008-05-19	2011-03-07	2018-04-18	GSK Investigational Site, Tucson, Arizona, United States|GSK Investigational Site, Huntington Park, California, United States|GSK Investigational Site, Los Angeles, California, United States|GSK Investigational Site, Sacramento, California, United States|GSK Investigational Site, San Diego, California, United States|GSK Investigational Site, Torrance, California, United States|GSK Investigational…	C+I		https://ClinicalTrials.gov/show/NCT00679939	Y	2013-02-28		https://pubmed.ncbi.nlm.nih.gov/23450056/	2.45479	4.86027	2.45479
180	NCT00664534	Pre-Mix Insulin Lispro Treatment for Type 2 Diabetes Patients Who Consume a Light Breakfast	Has Results	Diabetes Mellitus, Type 2	Drug: Insulin Glargine|Drug: Insulin Lispro Premix (mid-mixture and low-mixture)	Baseline Adjusted Glycosylated Hemoglobin (HbA1c) at Endpoint|Percentage of Participants Using Each Possible Final Insulin Regimen|HbA1c Over Time|Percentage of Patients Achieving HbA1c Less Than or Equal to 6.5% and Less Than or Equal to 7% Over Time|7-point Self-monitored Blood Glucose Profiles|Mean Postprandial Blood Glucose Values|Mean Daily Total, Basal and Prandial Insulin Dose|Body Weight …	Surrogate	Eli Lilly and Company	All	30 Years to 74 Years (Adult, Older Adult)	344	Industry	Interventional	Allocation: Randomized|Intervention Model: Parallel Assignment|Masking: None (Open Label)|Primary Purpose: Treatment	11806|F3Z-EW-S020|CTRI/2009/091/000609	2008-04-01	2010-11-01	2010-11-01	2008-04-23	2011-12-13	2011-12-13	For additional information regarding investigative sites for this trial, contact 1-877-CTLILLY (1-877-285-4559, 1-317-615-4559) Mon - Fri from 9 AM to 5 PM Eastern Time (UTC/GMT - 5 hours, EST), or speak with your personal physician., Smiths Falls, Ontario, Canada|For additional information regarding investigative sites for this trial, contact 1-877-CTLILLY (1-877-285-4559, 1-317-615-4559) Mon - …			https://ClinicalTrials.gov/show/NCT00664534	Y	2013-10-29	NCT in Scholar	https://pubmed.ncbi.nlm.nih.gov/24170763/	2.99452	5.58082	2.99452
118	NCT00371085	Congestive Heart Failure Outreach Program	No Results Available	Heart Failure	Behavioral: education	Differences in clinical outcomes, as measured by cardiovascular hospitalizations and emergency room presentations, between video-based education and usual care groups.|Differences in all-cause hospitalizations between groups|Differences in CHF-related hospitalizations between groups|Differences in total number of in-hospital days between groups|Change in CHF knowledge levels from the initial in-h…	Clinical	University of Alberta|Heart and Stroke Foundation of Canada|Merck Frosst Canada Ltd.	All	18 Years and older (Adult, Older Adult)	539	Other|Industry	Interventional	Allocation: Randomized|Intervention Model: Parallel Assignment|Masking: None (Open Label)	EPICORE 2006-003	2004-10-01	2010-12-01	2010-12-01	2006-09-01		2011-09-23	University of Alberta Hospital & others in Canada (contact PI), Edmonton, Alberta, Canada	C		https://ClinicalTrials.gov/show/NCT00371085	Y	2019-01-17	Title in Scholar	https://pubmed.ncbi.nlm.nih.gov/32159085/	8.13425	14.3041	8.13425
170	NCT00637078	STITCH2 (Simplified Therapeutic Intervention to Control Hypertension and Hypercholesterolemia)	No Results Available	Hypertension|Hypercholesterolemia	Other: Treatment algorithm:caduet, Amlodipine, ACEI-ARB combo dose, a-blocker, b-blocker or spironolactone, dyslipidemic therapy with ezetamide	Proportion of subjects whose systolic BP [SBP] <140 mmHg and diastolic BP [DBP] <90 mmHg)or proportion whose cholesterol levels are at or below threshold based on their global artherosclerotic risk profile compared at the practice level.|Secondary measures include the change at 6 months in SBP and DBP and cholesterol levels. These outcomes will be compared at the practice level	Surrogate	University of Western Ontario, Canada|Pfizer	All	18 Years and older (Adult, Older Adult)	1000	Other|Industry	Interventional	Allocation: Randomized|Intervention Model: Parallel Assignment|Masking: None (Open Label)|Primary Purpose: Treatment	RPO702	2008-02-01	2010-06-01	2010-12-01	2008-03-17		2012-06-14	Robarts Research Insititute, London, Ontario, Canada	C		https://ClinicalTrials.gov/show/NCT00637078	Y	2013-08-01	NCT in Scholar	https://pubmed.ncbi.nlm.nih.gov/23743804/	3.16986	5.50137	2.66849
178	NCT00656747	Moxifloxacin Versus Amoxicillin Clavulanic Acid in Treatment of Acute Exacerbation of Chronic Bronchitis	No Results Available	Chronic Bronchitis	Drug: Avelox (Moxifloxacin, BAY12-8039)|Drug: Amoxicillin clavulanic acid	Clinical failure at 8 weeks post therapy|Clinical failure rates|Bacteriological eradication rates|Clinical failure rates for subjects with positive sputum culture at enrollment|Weekly mean symptom scores measured by the AECB SS|Rates and speed of symptom relief measured by the AECB SS|Clinical failure rates for subjects with co-administration of systemic corticosteroids (stratum 1)|Clinical failu…	Surrogate	Bayer	All	60 Years and older (Adult, Older Adult)	1372	Industry	Interventional	Allocation: Randomized|Intervention Model: Parallel Assignment|Masking: Triple (Participant, Investigator, Outcomes Assessor)|Primary Purpose: Treatment	11980|2007-006096-37	2008-03-01	2010-12-01	2010-12-01	2008-04-11		2014-12-01	Escaldes - Engordany, Andorra|Florencio Varela, Buenos Aires, Argentina|Quilmes, Buenos Aires, Argentina|Buenos Aires, Ciudad Auton. de Buenos Aires, Argentina|Buenos Aires, Ciudad Auton. de Buenos Aires, Argentina|Buenos Aires, Ciudad Auton. de Buenos Aires, Argentina|Buenos Aires, Ciudad Auton. de Buenos Aires, Argentina|San Miguel de Tucumán, Tucuman, Argentina|San Miguel de Tucumán, Tucuman, …	C+I		https://ClinicalTrials.gov/show/NCT00656747	Y	2011-06-29		https://pubmed.ncbi.nlm.nih.gov/21760724/	0.575342	3.32877	0.575342
216	NCT00892463	Identifying Very Early Response to Seroquel Extended Release (XR) Augmentation for Major Depressive Disorder	No Results Available	Depressive Disorder, Major	Drug: Quetiapine (Seroquel) XR	The QIDS-SR16 (Quick Inventory of Depressive Symptomatology - Self-report)|HADS (Hamilton Anxiety Depression Scale) VADIS	Clinical scale	Sunnybrook Health Sciences Centre|AstraZeneca	All	18 Years to 65 Years (Adult, Older Adult)	26	Other|Industry	Interventional	Allocation: N/A|Intervention Model: Single Group Assignment|Masking: None (Open Label)|Primary Purpose: Treatment	D1443L00072	2009-05-01	2010-12-01	2010-12-01	2009-05-04		2011-07-28	Sunnybrook Health Sciences Centre, Toronto, Ontario, Canada	C		https://ClinicalTrials.gov/show/NCT00892463	Y	2013-12-01	NCT in Scholar	https://pubmed.ncbi.nlm.nih.gov/24100787/	3.00274	4.58904	3.00274
222	NCT00939133	Proof of Concept Study to Investigate the Recurrence of Acne Post Isotretinoin	No Results Available	Acne	Drug: tretinoin microsphere 0.04% gel|Drug: vehicle gel	Primary objectives-to assess the efficacy of Retin A micro 0.04% on the recurrence rate of acne post isotretinoin use compared to vehicle.|The percent change in lesion counts from baseline to week 16 and 24.|Proportion of subjects who have a Subject's Global|Proportion of subjects who have an ISGA score of 0 or 1 at week 16 and 24.	Clinical	Dermatrials Research|Johnson & Johnson	Male	18 Years to 45 Years (Adult)	20	Other|Industry	Interventional	Allocation: Randomized|Intervention Model: Single Group Assignment|Masking: Triple (Participant, Investigator, Outcomes Assessor)|Primary Purpose: Prevention	C2009-01	2009-07-01	2010-12-01	2010-12-01	2009-07-14		2015-02-10	Dermatrials Research, Hamilton, Ontario, Canada	C+I		https://ClinicalTrials.gov/show/NCT00939133	Y	2012-04-19	NCT in Scholar	https://pubmed.ncbi.nlm.nih.gov/22577372/	1.38356	2.80274	1.38356
232	NCT00985504	A Study of Patients With Major Depressive Disorder and Residual Apathy	Has Results	Major Depressive Disorder	Drug: Duloxetine|Drug: Escitalopram	Change From Baseline in the Apathy Evaluation Scale - Clinician Rated Version (AES-C) Total Score at Week 8|Change From Baseline in the Apathy Evaluation Scale-Clinician Rated Version (AES-C) Subscale Scores at Week 8|Change From Baseline in the Rothschild Scale for Antidepressant Tachyphylaxis (RSAT) Total and Individual Item Scores at Week 8|Patient's Global Impressions of Improvement Scale (PG…	Clinical scale	Eli Lilly and Company|Boehringer Ingelheim	All	18 Years and older (Adult, Older Adult)	483	Industry	Interventional	Allocation: Randomized|Intervention Model: Parallel Assignment|Masking: Triple (Participant, Care Provider, Investigator)|Primary Purpose: Treatment	13018|F1J-CR-HMGM	2009-09-01	2010-12-01	2010-12-01	2009-09-28	2011-10-03	2011-12-13	For additional information regarding investigative sites for this trial, contact 1-877-CTLILLY (1-877-285-4559, 1-317-615-4559) Mon - Fri from 9 AM to 5 PM Eastern Time (UTC/GMT - 5 hours, EST), or speak with your personal physician., Everton Park, Queensland, Australia|For additional information regarding investigative sites for this trial, contact 1-877-CTLILLY (1-877-285-4559, 1-317-615-4559) …			https://ClinicalTrials.gov/show/NCT00985504	Y	2013-10-24	NCT in Scholar	https://pubmed.ncbi.nlm.nih.gov/24268564/	2.89863	4.14795	2.89863
260	NCT01224613	Study to Compare Self-administered and Nurse-administered Intradermal Influenza Vaccine	No Results Available	Influenza	Biological: Intanza	Immunogenicity|Reactogenicity|Observational	Surrogate	Dalhousie University|IWK Health Centre|MCM Vaccines B.V.|Mount Sinai Hospital, Canada	All	18 Years to 60 Years (Adult)	276	Other|Industry	Interventional	Allocation: Randomized|Intervention Model: Parallel Assignment|Masking: Single (Outcomes Assessor)|Primary Purpose: Prevention	SP1002	2010-11-01	2011-01-01	2011-02-01	2010-10-20		2011-06-15	Canadian Center for Vaccinology, Halifax, Nova Scotia, Canada|Mount Sinai Hospital, Toronto, Ontario, Canada	C		https://ClinicalTrials.gov/show/NCT01224613	Y	2012-08-16		https://pubmed.ncbi.nlm.nih.gov/22902784/	1.62466	1.79178	1.53973
166	NCT00580840	Dosing Flexibility Study in Patients With Rheumatoid Arthritis	Has Results	Rheumatoid Arthritis	Drug: Certolizumab pegol|Other: Placebo	Percentage of ACR20 (American College of Rheumatology 20% Improvement) Responders at Week 34 in Patients Randomized at Week 18|Percentage of ACR20 (American College of Rheumatology 20% Improvement) Responders at Week 16 in All Patients|Percentage of ACR50 (American College of Rheumatology 50% Improvement) Responders at Week 16 in All Patients|Percentage of ACR70 (American College of Rheumatology …	Clinical	UCB Pharma	All	18 Years and older (Adult, Older Adult)	333	Industry	Interventional	Allocation: Randomized|Intervention Model: Parallel Assignment|Masking: Double (Participant, Investigator)|Primary Purpose: Treatment	C87077|2007-005288-86	2007-12-01	2010-12-01	2011-03-01	2007-12-27	2012-03-19	2018-08-02	Huntsville, Alabama, United States|Montgomery, Alabama, United States|Gilbert, Arizona, United States|Paradise Valley, Arizona, United States|Tucson, Arizona, United States|Little Rock, Arkansas, United States|Huntington Beach, California, United States|La Jolla, California, United States|Los Angeles, California, United States|Palm Desert, California, United States|Sacramento, California, United …	C		https://ClinicalTrials.gov/show/NCT00580840	Y	2015-02-01		https://pubmed.ncbi.nlm.nih.gov/25302624/	4.1726	7.17534	3.92603
331	NCT01833741	A Study of LUMIGAN® RC in the Clinical Setting	Has Results	Glaucoma, Primary Open Angle|Ocular Hypertension	Drug: Bimatoprost 0.01%	Percentage of Treatment-Naive Patients With Ocular Hyperemia|Percentage of Previously Treated (Switched) Patients With Ocular Hyperemia|Percentage of Patients Treated With Adjunctive Therapy With Ocular Hyperemia|Percent Change From Baseline in Intraocular Pressure (IOP) in the Study Eye of Treatment-Naive Patients|Percent Change From Baseline in IOP in the Study Eye of Previously Treated (Switch…	Surrogate	Allergan	All	18 Years and older (Adult, Older Adult)	1137	Industry	Interventional	Allocation: N/A|Intervention Model: Single Group Assignment|Masking: None (Open Label)|Primary Purpose: Treatment	CLEAR	2009-12-01	2011-03-01	2011-03-01	2013-04-17	2013-09-26	2013-09-26	Barrie, Ontario, Canada	C		https://ClinicalTrials.gov/show/NCT01833741	Y	2012-12-18	Title in Scholar	https://pubmed.ncbi.nlm.nih.gov/23269858/	1.80274	3.04932	1.80274
195	NCT00740129	Re-treatment of Participants With Paget's Disease Using Zoledronic Acid	Has Results	Paget's Disease of the Bone	Drug: Zoledronic Acid	Percentage of Participants With Serum Alkaline Phosphatase Within the Normal Range at Month 6 Last Observation Carried Forward (LOCF)|Percentage Change From Baseline in Serum Alkaline Phosphatase (SAP) Levels|Percentage of Participants With SAP Within the Normal Range|Number of Participants With At Least One or More Treatment-Emergent Adverse Events (TEAEs)	Surrogate	Novartis Pharmaceuticals|Novartis	All	Child, Adult, Older Adult	6	Industry	Interventional	Allocation: N/A|Intervention Model: Single Group Assignment|Masking: None (Open Label)|Primary Purpose: Treatment	CZOL446K2418|2008-002898-12	2008-10-21	2011-03-14	2011-03-14	2008-08-22	2021-05-26	2021-05-26	Novartis Investigative site, Brussels, Belgium|Novartis Investigative site, Montreal, Canada|Novartis Investigative site, Quebec, Canada|Novartis Investigative site, Auckland, New Zealand|Novartis Investigative site, Cape Town, South Africa|Novartis Investigative site, Barcelona, Spain|Novartis Investigative site, Madrid, Spain|Novartis Investigative site, Salamanca, Spain|Novartis Investigative …	C+I		https://ClinicalTrials.gov/show/NCT00740129	Y	2013-11-06		https://pubmed.ncbi.nlm.nih.gov/24422139/	2.65205	5.04658	2.65205
164	NCT00570492	Phase 4 Fluticasone Furoate Nasal Spray (VERAMYST) Long Term Pediatric Growth Study.	Has Results	Rhinitis, Allergic, Perennial	Drug: Fluticasone furoate nasal spray|Drug: Placebo nasal spray	Change From Baseline in the Growth Velocity of Pre-pubescent Pediatric Participants to the End of the 52-week Double-blind (DB) Treatment Period|Mean 24-hour Urinary Free Cortisol Excretion|Number of Participants With the Indicated Shifts From Baseline in Nasal Examination (NE) Results|Mean Values for the Laboratory Parameters of Alkaline (Alk) Phosphatase (P), Alanine Aminotransferase (ALT), and…	Clinical	GlaxoSmithKline	All	5 Years to 8 Years (Child)	474	Industry	Interventional	Allocation: Randomized|Intervention Model: Parallel Assignment|Masking: Quadruple (Participant, Care Provider, Investigator, Outcomes Assessor)|Primary Purpose: Treatment	FFR101782	2007-11-26	2011-03-01	2011-03-17	2007-12-11	2012-02-07	2017-09-15	GSK Investigational Site, Oxford, Alabama, United States|GSK Investigational Site, Little Rock, Arkansas, United States|GSK Investigational Site, Huntington Beach, California, United States|GSK Investigational Site, Long Beach, California, United States|GSK Investigational Site, Long Beach, California, United States|GSK Investigational Site, Riverside, California, United States|GSK Investigationa…	C+I		https://ClinicalTrials.gov/show/NCT00570492	Y	2014-05-21		https://pubmed.ncbi.nlm.nih.gov/25017530/	3.22466	6.48767	3.18082
191	NCT00724711	Safety and Efficacy Study of Switching From Epzicom to Truvada	Has Results	HIV Infection	Drug: emtricitabine (FTC)/tenofovir disoproxil fumarate (TDF)|Drug: abacavir (ABC)/lamivudine (3TC)	Percentage of Participants With HIV-1 Ribonucleic Acid (RNA) < 200 Copies/mL Through Week 48 Based on Time to Loss of Virologic Response (TLOVR) Algorithm|Percentage of Participants With Pure Virologic Response (PVR) for HIV-1 RNA Cutoff at 200 Copies/mL Through Week 48|Percentage of Participants With Pure Virologic Response (PVR) for HIV-1 RNA Cutoff at 50 Copies/mL Through Week 48|Percentage of…	Surrogate	Gilead Sciences	All	18 Years and older (Adult, Older Adult)	312	Industry	Interventional	Allocation: Randomized|Intervention Model: Parallel Assignment|Masking: None (Open Label)|Primary Purpose: Treatment	GS-US-164-0216	2008-07-01	2011-03-01	2011-04-01	2008-07-29	2012-04-19	2012-05-28	Health For Life Clinic, PLLC, Little Rock, Arkansas, United States|Vista Medical Partners, Beverly Hills, California, United States|AHF, Beverly Hills, California, United States|Pacific Oaks Medical Group, Beverly Hills, California, United States|Center for Special Immunology, Fountain Valley, California, United States|Living Hope Clinical Foundation, Long Beach, California, United States|Jeffrey…	C+I		https://ClinicalTrials.gov/show/NCT00724711	Y	2013-01-29		https://pubmed.ncbi.nlm.nih.gov/23362296/	1.91781	4.58356	1.83288
161	NCT00557310	A Study Using Imaging Technology to Measure Changes in Bone Structure After Treatment With Teriparatide	Has Results	Osteoporosis, Postmenopausal	Drug: teriparatide	Percent Change From Baseline in Surface-to-Curve Ratio (SCR) in the Distal Radius at Month 18 Endpoint|Percent Change From Baseline in Surface-to-Curve Ratio (SCR) in the Distal Radius at Month 24 Endpoint|Percent Change From Baseline in Cortical Thickness (CT) in the Distal Radius at Month 18 and 24 Endpoint|Percent Change From Baseline in Topological Erosion Index (TEI) in the Distal Radius at …	Surrogate	Eli Lilly and Company	Female	45 Years to 85 Years (Adult, Older Adult)	35	Industry	Interventional	Allocation: N/A|Intervention Model: Single Group Assignment|Masking: None (Open Label)|Primary Purpose: Treatment	11996|B3D-US-GHDJ	2007-11-01	2010-10-01	2011-05-01	2007-11-14	2011-11-11	2011-11-11	For additional information regarding investigative sites for this trial, contact 1-877-CTLILLY (1-877-285-4559, 1-317-615-4559) Mon - Fri from 9 AM to 5 PM Eastern Time (UTC/GMT - 5 hours, EST), or speak with your personal physician., Tucson, Arizona, United States|For additional information regarding investigative sites for this trial, contact 1-877-CTLILLY (1-877-285-4559, 1-317-615-4559) Mon -…			https://ClinicalTrials.gov/show/NCT00557310	Y	2014-06-04	NCT in Scholar	https://pubmed.ncbi.nlm.nih.gov/24897747/	3.67671	6.59452	3.09589
208	NCT00851864	Safety and Efficacy of Therapeutic Anticoagulation With Tinzaparin During Pregnancy Via Weight-based Dosing	No Results Available	Venous Thromboembolism	Drug: Tinzaparin	Rate of anti-Xa levels falling outside the target range of 0.4-1.2IU/mL|mean dosage requirement in each trimester|rate of clinical outcomes (PE/DVT) - objective testing of DVT/PE from radiology	Surrogate	University of Calgary|LEO Pharma	Female	18 Years to 45 Years (Adult)	13	Other|Industry	Interventional	Allocation: N/A|Intervention Model: Single Group Assignment|Masking: None (Open Label)	5161977	2007-10-01	2010-10-01	2011-05-01	2009-02-26		2013-08-15	Calgary Health Region, Calgary, Alberta, Canada	C		https://ClinicalTrials.gov/show/NCT00851864	Y	2012-12-13		https://pubmed.ncbi.nlm.nih.gov/23245654/	2.20274	5.20548	1.62192
246	NCT01124422	Fluticasone Propionate/Salmeterol Combination 250/50 DISKUS in the Exercise Endurance Time in Patients With Chronic Obstructive Pulmonary Disease	Has Results	Pulmonary Disease, Chronic Obstructive	Drug: fluticasone propionate/salmeterol inhalation powder DISKUS 250/50|Drug: tiotropium bromide inhalation powder HandiHaler	Mean Change in Exercise Endurance Time (EET) From Baseline (Week 3) to Week 8|Mean Change in Scores on the Exercise Dyspnea Scale (EDS) From Baseline (Week 3) to Week 8|Mean Change in EDS at Isotime From Baseline (Week 3) to Week 8|Mean Change in Pre-dose and Post-dose Resting Inspiratory Capacity (IC) From Baseline (Week 4) to Week 8|Mean Change in Exercise Inspiratory Capacity (EIC) at the End …	Surrogate	GlaxoSmithKline	All	40 Years and older (Adult, Older Adult)	255	Industry	Interventional	Allocation: Randomized|Intervention Model: Parallel Assignment|Masking: Double (Participant, Investigator)|Primary Purpose: Treatment	113877	2010-07-19	2011-05-01	2011-05-02	2010-05-17	2011-12-21	2017-11-08	GSK Investigational Site, Birmingham, Alabama, United States|GSK Investigational Site, Phoenix, Arizona, United States|GSK Investigational Site, Torrance, California, United States|GSK Investigational Site, Fort Collins, Colorado, United States|GSK Investigational Site, Hartford, Connecticut, United States|GSK Investigational Site, Saint Charles, Missouri, United States|GSK Investigational Site, …	C+I		https://ClinicalTrials.gov/show/NCT01124422	Y	2013-08-01		https://pubmed.ncbi.nlm.nih.gov/23904549/	2.25479	3.03836	2.25205
206	NCT00835107	An Investigation of Sleep Architecture in Ziprasidone-Treated Bipolar Depression	No Results Available	Depression, Bipolar	Drug: ziprasidone hydrochloride|Drug: placebo	To assess the objective (polysomnographic) changes in sleep quality before and after introduction of Ziprasidone in treatment of patients with bipolar depression.|To assess the subjective changes in sleep quality parameters before and at different stages after introduction of ziprasidone in treatment, longitudinally, and to correlate these changes with measures of illness severity.	Surrogate	Queen's University|Providence Health & Services|Pfizer|MDS Pharma Services	All	18 Years and older (Adult, Older Adult)	14	Other|Industry	Interventional	Allocation: Randomized|Intervention Model: Parallel Assignment|Masking: Quadruple (Participant, Care Provider, Investigator, Outcomes Assessor)|Primary Purpose: Treatment	PSIY-287-08|GA128250	2009-02-01	2011-06-01	2011-06-01	2009-02-03		2015-12-16	Providence Care Mental Health Services, Kingston, Ontario, Canada	C		https://ClinicalTrials.gov/show/NCT00835107	Y	2013-06-01		https://pubmed.ncbi.nlm.nih.gov/24167686/	2.00274	4.33151	2.00274
240	NCT01093534	Study of 2 Doses of Solifenacin Succinate in Female Subjects With Overactive Bladder.	Has Results	Detrusor Overactivity|Overactive Bladder	Drug: Placebo|Drug: solifenacin	Change From Baseline to Week 12 in Bladder Wall Thickness|Neutralized Urinary Nerve Growth Factor Normalized by Urine Creatinine at Week 12|Total Urinary Nerve Growth Factor Normalized by Urine Creatinine at Week 12|Brain Derived Neurotrophic Factor Normalized by Urine Creatinine (uBDNF/Cr) at Week 12|Change From Baseline to Week 6 and Week 12 in Bladder Wall Thickness|Change From Baseline to Wee…	Surrogate	Astellas Pharma Inc	Female	18 Years and older (Adult, Older Adult)	547	Industry	Interventional	Allocation: Randomized|Intervention Model: Parallel Assignment|Masking: Triple (Participant, Investigator, Outcomes Assessor)|Primary Purpose: Basic Science	905-EC-007|2008-005215-17	2010-01-01	2011-06-01	2011-06-01	2010-03-26	2014-04-07	2017-03-21	New York, New York, United States|New York, New York, United States|West Reading, Pennsylvania, United States|Graz, Austria|Linz, Austria|Linz, Austria|Edegem, Belgium|Gent, Belgium|Kortrijk, Belgium|Sofia, Bulgaria|Sofia, Bulgaria|Varba, Bulgaria|Victoria, British Columbia, Canada|Victoria, British Columbia, Canada|Barrie, Ontario, Canada|Brampton, Ontario, Canada|Brantford, Ontario, Canada|Kitc…	C+I		https://ClinicalTrials.gov/show/NCT01093534	Y	2015-07-21	Title in Scholar	https://pubmed.ncbi.nlm.nih.gov/26199198/	4.13973	5.55342	4.13973
218	NCT00907530	Study to Compare MultiHance With Gadovist in Magnetic Resonance Imaging (MRI) of the Brain	No Results Available	Brain Lesions	Drug: MULTIHANCE:|Drug: GADOVIST	To show superiority of a 0.1 mmol/kg dose of MULTIHANCE as compared to 0.1 mmol/kg dose of GADOVIST, in terms of the by-subject global diagnostic preference between exams (i.e., based on predose + postdose image sets).	Surrogate	Bracco Diagnostics, Inc	All	18 Years and older (Adult, Older Adult)	121	Industry	Interventional	Allocation: Randomized|Intervention Model: Crossover Assignment|Masking: Double (Participant, Investigator)|Primary Purpose: Diagnostic	MH-123	2009-09-01	2011-03-01	2011-07-01	2009-05-22		2012-01-05	Hamilton Health Sciences Corporation, Hamilton, Ontario, Canada	C		https://ClinicalTrials.gov/show/NCT00907530	Y	2012-03-01	NCT in Scholar	https://pubmed.ncbi.nlm.nih.gov/22383237/	1.00274	2.49863	0.668493
242	NCT01111890	Comparison of the Efficacy of AZARGA® Versus COSOPT® in Patients With Open-Angled Glaucoma or Ocular Hypertension	No Results Available	Glaucoma|Ocular Hypertension	Drug: Azarga (brinzolamide 1% / timolol 0.5%)|Drug: Cosopt (dorzolamide 2% / timolol 0.5%)	Mean change in Intraocular Pressure (IOP) following 12 weeks of twice daily dosing|Percentage of subjects with IOP ≤ 18 millimeters mercury (mmHg)	Surrogate	Alcon Research	All	18 Years and older (Adult, Older Adult)	70	Industry	Interventional	Allocation: Randomized|Intervention Model: Parallel Assignment|Masking: Single (Investigator)|Primary Purpose: Treatment	SMA-09-17	2010-04-01	2011-07-01	2011-07-01	2010-04-28		2015-07-29	Mississauga, Ontario, Canada	C		https://ClinicalTrials.gov/show/NCT01111890	N	N/A			#VALUE!	#VALUE!	#VALUE!
76	NCT00203606	Pegylated Interferon Plus Ribavirin in the Treatment of Active and Past Intravenous Drug Users Infected With Hepatitis C	No Results Available	Hepatitis c	Drug: pegylated interferon alfa-2a ( Roche) and ribavirin	Sustained viral response	Surrogate	University of Calgary|Canadian Institutes of Health Research (CIHR)|Roche Pharma AG	All	18 Years and older (Adult, Older Adult)	66	Other|Industry	Interventional	Allocation: Randomized|Intervention Model: Parallel Assignment|Masking: None (Open Label)|Primary Purpose: Treatment	21995	2004-01-01	2009-01-01	2011-08-01	2005-09-20		2011-08-04	University of Calgary, Calgary, Alberta, Canada|Pender Clinic, Vancouver, British Columbia, Canada	C		https://ClinicalTrials.gov/show/NCT00203606	Y	2013-08-01	NCT in Scholar	https://pubmed.ncbi.nlm.nih.gov/23884072/	4.58356	9.58904	2.00274
223	NCT00940862	Effect of Adalimumab on Vascular Inflammation in Patients With Moderate to Severe Plaque Psoriasis	No Results Available	Psoriasis|Vascular Inflammation|Coronary Atherosclerosis	Biological: adalimumab|Device: UVB Phototherapy|Other: Topical treatment	The changes in the target (atherosclerotic plaque) to background (blood) ratio (TBR) from the carotid artery and ascending aorta in patients randomized to adalimumab as compared to patients randomized to standard non-systemic therapy.|The changes in the TBR from a coronary artery from Day 0 to Day 105 in patients randomized to adalimumab as compared to patients randomized to standard therapy.|To …	Surrogate	Innovaderm Research Inc.|Abbott|Montreal Heart Institute	All	18 Years to 80 Years (Adult, Older Adult)	30	Other|Industry	Interventional	Allocation: Randomized|Intervention Model: Parallel Assignment|Masking: Single (Outcomes Assessor)|Primary Purpose: Prevention	Inno-6009	2009-07-01	2011-06-01	2011-08-01	2009-07-16		2011-10-28	Montreal Heart Institute, Montreal, Quebec, Canada|Innovaderm Research Inc, Montreal, Quebec, Canada	C		https://ClinicalTrials.gov/show/NCT00940862	Y	2012-11-30		https://pubmed.ncbi.nlm.nih.gov/23204039/	1.50137	3.41918	1.33425
249	NCT01138735	Epiduo Pediatric Acne Study	Has Results	Acne	Drug: adapalene/benzoyl peroxide|Drug: Topical Gel Vehicle	Success Rate|Change From Baseline in Total Lesion Counts|Percent Change in Total Lesion Counts From Baseline|Change in Inflammatory Lesion Counts From Baseline	Clinical	Galderma R&D	All	9 Years to 11 Years (Child)	285	Industry	Interventional	Allocation: Randomized|Intervention Model: Parallel Assignment|Masking: Triple (Participant, Care Provider, Investigator)|Primary Purpose: Treatment	RD.06.SPR.18155	2010-06-01	2011-08-01	2011-08-01	2010-06-07	2013-03-26	2021-02-18	UAB Dermatology Clinical Research, Birmingham, Alabama, United States|Children's Hospital and Health Center Division of Pediatric and Adolescent Dermatology, San Diego, California, United States|Redwood Family Dermatology, Santa Rosa, California, United States|FXM Research Miramar, Miramar, Florida, United States|Adult & Pediatric Dermatology, Overland Park, Kansas, United States|Dermatology Spec…	C+I		https://ClinicalTrials.gov/show/NCT01138735	N	N/A			#VALUE!	#VALUE!	#VALUE!
254	NCT01181570	Efficacy and Safety of Adalimumab in Patients With Psoriasis and Obstructive Sleep Apnea	No Results Available	Psoriasis|Sleep Apnea, Obstructive	Drug: Adalimumab|Drug: Placebo	Number of sleep apnea per hour.|Sleep maintenance efficiency|Total wake time|Percentage of sleep time|Time spent in REM (rapid eye movement) stage.|Time spent in sleep stage N1|Time spent in sleep stage N3|REM (rapid eye movement) latency time|Minimum overnight oxygen saturation index|Oxygen desaturation index|Sleep related quality of life questionnaire (FOSQ)|Epworth sleepiness scale|Daytime sle…	Surrogate	Innovaderm Research Inc.|Abbott	All	18 Years to 80 Years (Adult, Older Adult)	20	Other|Industry	Interventional	Allocation: Randomized|Intervention Model: Parallel Assignment|Masking: Quadruple (Participant, Care Provider, Investigator, Outcomes Assessor)|Primary Purpose: Treatment	Inno-6016|IMM 10-0005	2010-09-01	2011-08-01	2011-09-01	2010-08-13		2011-10-28	Innovaderm Research Inc., Montreal, Quebec, Canada	C		https://ClinicalTrials.gov/show/NCT01181570	Y	2012-09-19	Title in Scholar	https://pubmed.ncbi.nlm.nih.gov/22834968/	1.13699	2.05205	1.05205
265	NCT01253902	Ocular Surface Tolerability Study of Prostaglandin Analogues in Patients With Open-Angle Glaucoma or Ocular Hypertension	Has Results	Glaucoma, Open-Angle|Ocular Hypertension	Drug: bimatoprost ophthalmic solution 0.01%|Drug: travoprost ophthalmic solution 0.004%|Drug: latanoprost ophthalmic solution 0.005%	Mean Conjunctival Hyperemia at Week 12|Mean Corneal Staining With Fluorescein at Week 12|Mean Tear Break Up Time (TBUT) at Week 12	Surrogate	Allergan	All	18 Years and older (Adult, Older Adult)	164	Industry	Interventional	Allocation: Randomized|Intervention Model: Parallel Assignment|Masking: Single (Investigator)|Primary Purpose: Treatment	GMA-LUM-09-014	2010-12-01	2011-10-01	2011-10-01	2010-12-06	2012-11-07	2012-11-07	Rogers, Arkansas, United States|Calgary, Alberta, Canada	C+I		https://ClinicalTrials.gov/show/NCT01253902	Y	2013-03-01		https://pubmed.ncbi.nlm.nih.gov/23475405/	1.41644	2.24932	1.41644
184	NCT00670930	Efficacy of Omalizumab in Adults (18-60 Years of Age) With Moderate-Severe, Persistent Allergic Asthma, Despite Receiving Inhaled Corticosteroids and Long Acting Beta-agonists	Has Results	Allergic Asthma	Drug: omalizumab at a dose of 0.016mg/kg/IU/mL|Drug: Placebo	Change From Baseline in Total Subepithelial Eosinophils at the End of Week 78 (End of Treatment)|Change From Baseline in Sub-epithelial Cell Count of Mast Cells Following 78 Weeks Treatment, as Assessed Biopsy Samples|Change From Baseline in Sub-epithelial CD4+ T-lymphocytes Following 78 Weeks Treatment, as Assessed Biopsy Samples|Change From Baseline in Thickness of the Lamina Reticularis Follow…	Surrogate	Novartis Pharmaceuticals|Genentech, Inc.|Novartis	All	18 Years to 75 Years (Adult, Older Adult)	36	Industry	Interventional	Allocation: Randomized|Intervention Model: Parallel Assignment|Masking: Triple (Participant, Care Provider, Investigator)|Primary Purpose: Treatment	CIGE025A2432|2007-004653-29	2008-04-01	2011-11-01	2011-11-01	2008-05-02	2013-01-18	2013-01-18	Novartis Investigative Site, Denver, Colorado, United States|Novartis Investigative Site, St. Louis, Missouri, United States|Novartis Investigative Site, Durham, North Carolina, United States|Novartis Investigative Site, Philadelphia, Pennsylvania, United States|Novartis Investigative Site, Philadelphia, Pennsylvania, United States|Novartis Investigative Site, Galveston, Texas, United States|Nova…	C+I		https://ClinicalTrials.gov/show/NCT00670930	N	N/A			#VALUE!	#VALUE!	#VALUE!
239	NCT01072396	Effects of Tiotropium on Breathing Capacity and Exercise Limitation in Early Stages of Chronic Obstructive Pulmonary Disease	Has Results	Pulmonary Disease, Chronic Obstructive	Drug: Tiotropium|Drug: Placebo	Change From Baseline in Inspiratory Capacity (IC) at Isotime|Constant Work Rate (CWR) Endurance Time|Change From Baseline in Modified Borg Scale Ratings for Dyspnea Intensity at Isotime	Surrogate	Boehringer Ingelheim|Pfizer	All	40 Years and older (Adult, Older Adult)	126	Industry	Interventional	Allocation: Randomized|Intervention Model: Crossover Assignment|Masking: Double|Primary Purpose: Treatment	205.44	2010-02-01	2011-11-01	2011-11-01	2010-02-22	2013-05-15	2013-12-24	205.440.1006 Boehringer Ingelheim Investigational Site, Birmingham, Alabama, United States|205.440.1015 Boehringer Ingelheim Investigational Site, Jasper, Alabama, United States|205.440.1002 Boehringer Ingelheim Investigational Site, Torrance, California, United States|205.440.1018 Boehringer Ingelheim Investigational Site, Hartford, Connecticut, United States|205.440.1008 Boehringer Ingelheim In…	C+I		https://ClinicalTrials.gov/show/NCT01072396	Y	2014-11-01	NCT in Pubmed	https://pubmed.ncbi.nlm.nih.gov/25289942/	3.00274	4.75068	3.00274
81	NCT00238888	Randomised Controlled Trial of a Multi-faceted Community-based Intervention to Improve Asthma in Children	No Results Available	Asthma	Procedure: asthma control awareness|Procedure: Usual care	rate of emergency department (ED) visits per person-month of observation, derived from Quebec provincial database (RAMQ) data.|Usage of asthma medication (refill rate of reliever drugs, ratio of reliever/preventer drugs; rate of rescue systemic steroids) as assessed from pharmacy records and RAMQ data|Quality of life of the child and caregivers using Juniper's instruments|Change in asthma control…	Surrogate	McGill University Health Centre/Research Institute of the McGill University Health Centre|Fonds de la Recherche en Santé du Québec|GlaxoSmithKline	All	5 Years to 17 Years (Child)	298	Other|Industry	Interventional	Allocation: Randomized|Intervention Model: Parallel Assignment|Masking: Single (Participant)|Primary Purpose: Other	15117	2002-08-01	2007-04-01	2011-12-01	2005-10-14		2017-04-20	Ste-Justine Hospital, Montreal, Quebec, Canada	C		https://ClinicalTrials.gov/show/NCT00238888	N	N/A			#VALUE!	#VALUE!	#VALUE!
172	NCT00639691	A Compassionate Access Protocol to Assess the Safety of XolairTM (Omalizumab) in Patients (≥ 6 Years Old) With Severe Allergic Asthma Who Remain Symptomatic Despite Optimal Therapy	No Results Available	Asthma	Biological: omalizumab	Serious Adverse Events from first visit until end of study|To evaluate reasons for premature discontinuation.|All adverse events, duration of study participation.	Clinical	Novartis	All	6 Years and older (Child, Adult, Older Adult)	48	Industry	Interventional	Allocation: N/A|Intervention Model: Single Group Assignment|Masking: None (Open Label)|Primary Purpose: Treatment	CIGE025ACA01	2005-01-01	2011-12-01	2011-12-01	2008-03-20		2016-09-29	Novartis Investigative Site, Montreal, Quebec, Canada	C		https://ClinicalTrials.gov/show/NCT00639691	N	N/A			#VALUE!	#VALUE!	#VALUE!
235	NCT01013571	Self Titration With Apidra to Reach Target Study (START)	No Results Available	Diabetes Mellitus, Type 2	Drug: insulin glargine|Drug: Apidra (insulin glulisine)	Percentage of subjects reaching target HbA1c <=7.0% without severe hypoglycemia|Change in HbA1c, FG, and 7-point glucose profile|Change in weight|Incidence of hypoglycemia|Treatment satisfaction (DTSQ for patient )|Adherence with the patient-managed monitoring algorithm	Surrogate	Sanofi	All	30 Years and older (Adult, Older Adult)	493	Industry	Interventional	Allocation: Randomized|Intervention Model: Parallel Assignment|Masking: None (Open Label)|Primary Purpose: Treatment	LANTU_L_04695	2009-10-01	2012-01-01	2012-01-01	2009-11-13		2012-03-21	Sanofi-Aventis Administrative Office, Laval, Canada	C		https://ClinicalTrials.gov/show/NCT01013571	Y	2013-10-29		https://pubmed.ncbi.nlm.nih.gov/24170757/	1.8274	4.07945	1.8274
247	NCT01130532	A Study in Erectile Dysfunction	Has Results	Erectile Dysfunction	Drug: Tadalafil|Drug: Placebo	Percentage of Participants Having an International Index of Erectile Function - Erectile Function (IIEF-EF) Domain Score Greater Than or Equal to 26 Through 12-Week Endpoint (Double-Blind Treatment Period)|Change From Baseline to 12-Week Endpoint in the International Index of Erectile Function - Erectile Function (IIEF-EF) Domain Score|Change From Baseline to 12-Week Endpoint in the International…	Surrogate	Eli Lilly and Company	Male	18 Years and older (Adult, Older Adult)	623	Industry	Interventional	Allocation: Randomized|Intervention Model: Parallel Assignment|Masking: Triple (Participant, Care Provider, Investigator)|Primary Purpose: Treatment	13461|H6D-US-LVIP	2010-08-01	2012-01-01	2012-01-01	2010-05-26	2013-01-04	2013-01-04	For additional information regarding investigative sites for this trial, contact 1-877-CTLILLY (1-877-285-4559, 1-317-615-4559) Mon - Fri from 9 AM to 5 PM Eastern Time (UTC/GMT - 5 hours, EST), or speak with your personal physician., Huntsville, Alabama, United States|For additional information regarding investigative sites for this trial, contact 1-877-CTLILLY (1-877-285-4559, 1-317-615-4559) M…			https://ClinicalTrials.gov/show/NCT01130532	Y	2014-03-01		https://pubmed.ncbi.nlm.nih.gov/23841532/	2.16438	3.58356	2.16438
29	NCT00124787	A Trial Comparing the Effect of Oral Dimenhydrinate Versus Placebo in Children With Gastroenteritis	No Results Available	Gastroenteritis	Drug: Dimenhydrinate|Drug: Placebo	Number of good outcome, defined as 1 episode or less of vomiting 24 hours after the first dose of drug administration.|Need for intravenous fluid administration|Number and duration of vomiting and diarrhea|Side effects|Revisit rates|Parental absenteeism from work will be compared between the two groups	Surrogate	St. Justine's Hospital|Canadian Association of Emergency Physicians	All	1 Year to 12 Years (Child)	150	Other|Industry	Interventional	Allocation: Randomized|Intervention Model: Single Group Assignment|Masking: Quadruple (Participant, Care Provider, Investigator, Outcomes Assessor)|Primary Purpose: Treatment	PROJET 2078	2005-04-01	2012-02-01	2012-02-01	2005-07-28		2012-03-01	Ste-Justine Hospital, Montreal, Quebec, Canada	C		https://ClinicalTrials.gov/show/NCT00124787	Y	2012-06-01	Title in PubMed	https://pubmed.ncbi.nlm.nih.gov/22585774/	0.331507	7.1726	0.331507
226	NCT00957190	The DIOXXACT Trial(Diurnal IOP and OBF Xalatan vs Xalatan And Cosopt Trial)	No Results Available	Eye Disease	Drug: Dorzolamide 20 mg and Timolol 5 mg	Clinical evidence for lower diurnal variational Intraocular Pressure|The Intraocular Pressure, Retinal and choroidal blood flow will be stabilized on Cosopt therapy	Surrogate	Maisonneuve-Rosemont Hospital|Merck Sharp & Dohme LLC	All	30 Years to 80 Years (Adult, Older Adult)	25	Other|Industry	Interventional	Allocation: N/A|Intervention Model: Single Group Assignment|Masking: None (Open Label)|Primary Purpose: Other	157-00|IISP34708	2009-05-04	2011-09-14	2012-02-01	2009-08-12		2017-03-27	Maisonneuve-Rosemont Hospital, Montreal, Quebec, Canada	C		https://ClinicalTrials.gov/show/NCT00957190	N	N/A			#VALUE!	#VALUE!	#VALUE!
267	NCT01269801	Study of BOTOX and JUVEDERM for Treatment of Moderate to Severe Facial Wrinkles and Folds	Has Results	Wrinkles	Drug: onabotulinumtoxinA|Drug: JUVÉDERM	Efficacy		AboutSkin Dermatology and DermSurgery, PC|Allergan	All	25 Years to 65 Years (Adult, Older Adult)	156	Industry	Interventional	Allocation: Randomized|Intervention Model: Crossover Assignment|Masking: None (Open Label)|Primary Purpose: Treatment	JUVE_BTX-09-01	2011-01-01	2011-09-01	2012-02-01	2011-01-04	2014-12-16	2014-12-16	About Skin Dermatology, Englewood, Colorado, United States|Niagara Falls Dermantology and Skin Care Center, Niagara Falls, Ontario, Canada|University of Toronto, Toronto, Ontario, Canada	C+I		https://ClinicalTrials.gov/show/NCT01269801	Y	2019-01-17	NCT in Scholar	https://pubmed.ncbi.nlm.nih.gov/29762642/	7.38356	8.04932	6.96438
220	NCT00927186	Effects of Teriparatide or Zoledronic Acid Treatment on Bone in Postmenopausal Osteoporotic Women	Has Results	Osteoporosis, Post-menopausal	Drug: Teriparatide|Drug: Zoledronic Acid	Mineralizing Surface/Bone Surface (MS/BS) in the Cancellous Compartment (CC) of Iliac Crest Bone Biopsies at 6 Months|Mineralizing Surface/Bone Surface (MS/BS) in the Cancellous Compartment (CC) of Iliac Crest Bone Biopsies at 24 Months|Mineralizing Surface/Bone Surface(MS/BS) in the Endocortical Compartment (EC) of Iliac Crest Bone Biopsies at 6 and 24 Months|Activation Frequency (Ac.f) in the C…	Surrogate	Eli Lilly and Company	Female	55 Years to 89 Years (Adult, Older Adult)	69	Industry	Interventional	Allocation: Randomized|Intervention Model: Parallel Assignment|Masking: Triple (Participant, Care Provider, Investigator)|Primary Purpose: Treatment	13032|B3D-US-GHDL	2009-07-01	2010-10-01	2012-04-01	2009-06-24	2012-03-02	2013-04-04	For additional information regarding investigative sites for this trial, contact 1-877-CTLILLY (1-877-285-4559, 1-317-615-4559) Mon - Fri from 9 AM to 5 PM Eastern Time (UTC/GMT - 5 hours, EST), or speak with your personal physician., Lakewood, Colorado, United States|For additional information regarding investigative sites for this trial, contact 1-877-CTLILLY (1-877-285-4559, 1-317-615-4559) Mo…			https://ClinicalTrials.gov/show/NCT00927186	Y	2016-03-08		https://pubmed.ncbi.nlm.nih.gov/26841258/	5.43836	6.69041	3.93699
251	NCT01165684	Efficacy and Safety of Basal-bolus Therapy, Comparing Stepwise Addition of Insulin Aspart Versus Complete Basal-bolus Regimen	Has Results	Diabetes|Diabetes Mellitus, Type 2	Drug: insulin aspart|Drug: insulin detemir	Change in Glycosylated Haemoglobin (HbA1c) From Baseline to Week 32|Change in Glycosylated Haemoglobin (HbA1c) From Baseline to Week 10|Change in Glycosylated Haemoglobin (HbA1c) From Baseline to Week 21|Proportion of Subjects Reaching Glycosylated Haemoglobin (HbA1c) Below 7.0% at Week 10|Proportion of Subjects Reaching Glycosylated Haemoglobin (HbA1c) Below 7.0% at Week 21|Proportion of Subject…	Surrogate	Novo Nordisk A/S	All	18 Years and older (Adult, Older Adult)	401	Industry	Interventional	Allocation: Randomized|Intervention Model: Parallel Assignment|Masking: None (Open Label)|Primary Purpose: Treatment	ANA-3786|2010-018974-19|U1111-1116-0908	2010-10-01	2012-04-01	2012-04-01	2010-07-20	2013-06-11	2017-02-17	Novo Nordisk Investigational Site, Birmingham, Alabama, United States|Novo Nordisk Investigational Site, Mesa, Arizona, United States|Novo Nordisk Investigational Site, Scottsdale, Arizona, United States|Novo Nordisk Investigational Site, Fresno, California, United States|Novo Nordisk Investigational Site, Hialeah, Florida, United States|Novo Nordisk Investigational Site, Jacksonville, Florida, U…	C+I		https://ClinicalTrials.gov/show/NCT01165684	Y	2013-09-25		https://pubmed.ncbi.nlm.nih.gov/24622667/	1.48493	2.9863	1.48493
263	NCT01249833	Effect of Oseltamivir on Cognitive Function in Subjects With Influenza	Has Results	Influenza	Drug: Oseltamivir	Change in Attention Assessment|Change in Working Memory Assessment|Change in Processing Speed Assessment	Surrogate	Trial Management Group Inc.|Hoffmann-La Roche	All	18 Years to 65 Years (Adult, Older Adult)	122	Other|Industry	Interventional	Allocation: Randomized|Intervention Model: Parallel Assignment|Masking: None (Open Label)|Primary Purpose: Treatment	CAI-001-10	2010-11-01	2012-04-01	2012-04-01	2010-11-30	2017-03-09	2017-03-09	Dr. Collette, Vancouver, British Columbia, Canada|Dr. Lai, Vancouver, British Columbia, Canada|Topsail Road Medical Clinic, St. John's, Newfoundland and Labrador, Canada|Moran Medical Centre, Collingwood, Ontario, Canada|Dr. Kanani, Etobicoke, Ontario, Canada|Dr. Herman, London, Ontario, Canada|Milestone Research, London, Ontario, Canada|SKDS Research Inc, Newmarket, Ontario, Canada|Family First …	C		https://ClinicalTrials.gov/show/NCT01249833	N	N/A			#VALUE!	#VALUE!	#VALUE!
357	NCT02132286	Serotonin Transporter Genetic Variation and Amygdala Responses to Antidepressant Medications in Major Depression	No Results Available	Major Depressive Disorder	Drug: Quetiapine XR (extended release)	Changes in amygdala responses to negative emotional faces from the pre-treatment baseline to 8 weeks post treatment.|Changes in depression symptom severity as measured by Hamilton Depression Rating Scale from the pre-treatment baseline to week 8 post-treatment	Surrogate	University of Calgary|AstraZeneca	All	18 Years to 65 Years (Adult, Older Adult)	57	Other|Industry	Interventional	Allocation: Randomized|Intervention Model: Parallel Assignment|Masking: Triple (Participant, Investigator, Outcomes Assessor)	D1443L00037	2008-12-01	2012-04-01	2012-04-01	2014-05-07		2014-05-07	University of Calgary: Foothills medical centre, Calgary, Alberta, Canada	C+I		https://ClinicalTrials.gov/show/NCT02132286	Y	2016-02-16	NCT in Scholar	https://pubmed.ncbi.nlm.nih.gov/26879101/	3.87945	7.2137	3.87945
270	NCT01302054	A Clinical Study in Patients With Overactive Bladder With Leakage of Urine, to Find Out if the Medicine, Fesoterodine, Works in Those Patients Who Did Not Have Enough Response to the Medicine, Tolterodine.	Has Results	Urinary Bladder, Overactive	Drug: Fesoterodine 8 mg|Drug: Placebo	Mean Number of Urgency Urinary Incontinence (UUI) Episodes Per 24 Hours|Change From Baseline in Mean Number of Urgency Urinary Incontinence (UUI) Episodes Per 24 Hours at Week 12|Change From Baseline in Mean Number of Micturitions Per 24 Hours at Week 12|Change From Baseline in Mean Number of Micturition-Related Urgency Episodes Per 24 Hours at Week 12|Number of Participants With Change From Base…	Clinical	Pfizer	All	18 Years and older (Adult, Older Adult)	990	Industry	Interventional	Allocation: Randomized|Intervention Model: Parallel Assignment|Masking: Triple (Participant, Care Provider, Investigator)|Primary Purpose: Treatment	A0221094	2011-05-01	2012-05-01	2012-05-01	2011-02-23	2013-03-12	2018-12-04	Radiant Research, Inc., Birmingham, Alabama, United States|Alabama Internal Medicine, PC, Birmingham, Alabama, United States|Brown and McCool Gynecology, Fairhope, Alabama, United States|Radiant Research, Inc., Chandler, Arizona, United States|Eclipse Clinical Research, Green Valley, Arizona, United States|Radiant Research, Inc., Tucson, Arizona, United States|Urological Associates of Southern Ar…	C+I		https://ClinicalTrials.gov/show/NCT01302054	Y	2014-06-04		https://pubmed.ncbi.nlm.nih.gov/24898471/	2.09315	3.09589	2.09315
283	NCT01381120	Therapeutic Merit of Solifenacin in the Mitigation of Ureteral Stent-induced Pain and Lower Urinary Tract Symptoms	Has Results	Flank Pain|Urinary Bladder, Overactive	Drug: Solifenacin succinate treatment|Drug: Oxycodone and acetaminophen combination treatment	Change in Post-ureteroscopy Stent-induced Pain|Change in Post-ureteroscopy Stent-induced Lower Urinary Tract Symptoms.	Surrogate	Barrie Urology Associates|Astellas Pharma Canada, Inc.	All	Child, Adult, Older Adult	84	Other|Industry	Interventional	Allocation: Randomized|Intervention Model: Parallel Assignment|Masking: None (Open Label)|Primary Purpose: Treatment	ARC-2010-03	2010-10-01	2012-06-01	2012-06-01	2011-06-27	2012-08-22	2012-08-30	Barrie Urology Associates - The Male/Female Health and Research Centre, Barrie, Ontario, Canada	C		https://ClinicalTrials.gov/show/NCT01381120	N	N/A			#VALUE!	#VALUE!	#VALUE!
290	NCT01427426	Does a Nutritional Supplement Increase Vitality, Energy and Perceived Well Being?	No Results Available	Healthy	Dietary Supplement: All Greens|Other: Control Formulation	Change in score on the Short-Form 36 (SF-36)|Change in scores on 10 cm Visual Analogue Scales (VAS)|Number of participants who report side effects|Number of unused supplement packets	Surrogate	University of British Columbia|Factors Group of Nutritional Companies Inc.|QualityMetrics	All	18 Years to 45 Years (Adult)	120	Other|Industry	Interventional	Allocation: Randomized|Intervention Model: Parallel Assignment|Masking: Triple (Participant, Investigator, Outcomes Assessor)	H11-00426	2012-01-01	2012-05-01	2012-06-01	2011-09-01		2014-03-17	University of British Columbia, Vancouver, British Columbia, Canada	C		https://ClinicalTrials.gov/show/NCT01427426	N	N/A			#VALUE!	#VALUE!	#VALUE!
147	NCT00480181	Efficacy and Safety Evaluation of Nabilone as Adjunctive Therapy to Gabapentin for the Management of Neuropathic Pain in Multiple Sclerosis	No Results Available	Neuropathic Pain|Multiple Sclerosis	Drug: nabilone|Other: placebo	VAS|SF MPQ|SF-36|PGIC		University of Manitoba|Bausch Health Americas, Inc.	All	18 Years to 65 Years (Adult, Older Adult)	50	Other|Industry	Interventional	Allocation: Randomized|Intervention Model: Parallel Assignment|Masking: Double (Participant, Investigator)|Primary Purpose: Treatment	B2007:051	2007-06-01	2012-07-01	2012-07-01	2007-05-30		2012-07-27	Health Sciences Centre Multiple Sclerosis Clinic, Winnipeg, Manitoba, Canada	C		https://ClinicalTrials.gov/show/NCT00480181	Y	2014-10-07	NCT in Scholar	https://pubmed.ncbi.nlm.nih.gov/25288189/	2.26849	7.35616	2.26849
244	NCT01118780	A Study of Duloxetine in Elderly Generalized Anxiety Disorder	Has Results	Generalized Anxiety Disorder	Drug: Duloxetine|Drug: Placebo	Change From Baseline to Week 10 in Hamilton Anxiety Rating Scale (HAMA) Total Score|Change From Baseline to Week 10 in Sheehan Disability Scale (SDS) Global Functional Impairment Score|Change From Baseline to Week 10 in Hamilton Anxiety Rating Scale (HAMA) (Psychic Anxiety Factor Score, Somatic Anxiety Factor Score, and Individual Item Scores: Anxious Mood Item and Tension Item)|Change From Basel…	Clinical scale	Eli Lilly and Company	All	65 Years and older (Older Adult)	291	Industry	Interventional	Allocation: Randomized|Intervention Model: Parallel Assignment|Masking: Double (Participant, Investigator)|Primary Purpose: Treatment	12866|F1J-MC-HMGF	2010-10-01	2012-07-01	2012-07-01	2010-05-07	2013-09-02	2013-09-02	For additional information regarding investigative sites for this trial, contact 1-877-CTLILLY (1-877-285-4559, 1-317-615-4559) Mon - Fri from 9 AM to 5 PM Eastern Time (UTC/GMT - 5 hours, EST), or speak with your personal physician., Orlando, Florida, United States|For additional information regarding investigative sites for this trial, contact 1-877-CTLILLY (1-877-285-4559, 1-317-615-4559) Mon …			https://ClinicalTrials.gov/show/NCT01118780	Y	2014-02-20	NCT in Scholar	https://pubmed.ncbi.nlm.nih.gov/24644106/	1.6411	3.39178	1.6411
258	NCT01216072	A 6-month, Randomized, Open-label, Patient OutComes, Safety and Tolerability Study of Fingolimod (FTY720) 0.5 mg/Day vs. Comparator in Patients With Relapsing Forms of Multiple Sclerosis	Has Results	Relapsing Forms of Multiple Sclerosis	Drug: Fingolimod|Drug: Standard MS DMTs	Change From Baseline in the Global Satisfaction Subscale of the Treatment Satisfaction Questionnaire for Medication (TSQM) at Month 6|Number of Patients Who Experienced Adverse Events, Serious Adverse Events and Death|Change From Baseline in Patient-reported Activities of Daily Living (ADL) Using the Multiple Sclerosis Activities Scale (PRIMUS-Activities) at Month 6|Change From Baseline in Patien…	Clinical scale	Novartis Pharmaceuticals|Novartis	All	18 Years to 65 Years (Adult, Older Adult)	1053	Industry	Interventional	Allocation: Randomized|Intervention Model: Parallel Assignment|Masking: None (Open Label)|Primary Purpose: Treatment	CFTY720DUS01	2010-08-01	2012-08-01	2012-08-01	2010-10-07	2013-12-05	2014-02-10	Novartis Investigative Site, Birmingham, Alabama, United States|Novartis Investigative Site, Cullman, Alabama, United States|Novartis Investigative Site, Phoenix, Arizona, United States|Novartis Investigative Site, Phoenix, Arizona, United States|Novartis Investigative Site, Phoenix, Arizona, United States|Novartis Investigative Site, Phoenix, Arizona, United States|Novartis Investigative Site, T…	C+I		https://ClinicalTrials.gov/show/NCT01216072	Y	2014-07-03		https://pubmed.ncbi.nlm.nih.gov/26265274/	1.92055	3.92329	1.92055
259	NCT01221272	Effect of Ranolazine on Myocardial Perfusion Assessed by Serial Quantitative Exercise SPECT Imaging	Has Results	Myocardial Perfusion Imaging|Myocardial Ischemia	Drug: Ranolazine|Drug: Placebo to match ranolazine|Procedure: SPECT MPI|Behavioral: Exercise	Exercise-induced Perfusion Defect Size (PDS) Following Ranolazine and Placebo Treatment|Exercise-induced Total Perfusion Deficit (TPD) Following Ranolazine and Placebo Treatment|Perfusion Defect Severity at Baseline, End of Period 1, and End of Period 2|Exercise-induced Reversible Perfusion Defect Size (PDS) at Baseline, End of Period 1, and End of Period 2|Exercise-induced Reversible Total Perfu…	Surrogate	Gilead Sciences	All	18 Years and older (Adult, Older Adult)	81	Industry	Interventional	Allocation: Randomized|Intervention Model: Crossover Assignment|Masking: Double (Participant, Investigator)|Primary Purpose: Treatment	GS-US-259-0103	2010-09-01	2012-09-01	2012-09-01	2010-10-14	2014-09-03	2014-09-03	University of Alabama at Birmingham, Birmingham, Alabama, United States|Imperial Cardiac Center, Imperial, California, United States|Clinical Trials Research, Lincoln, California, United States|Mission Internal Medical Group, Mission Viejo, California, United States|Central Coast Cardiology, Salinas, California, United States|Alfieri Cardiology, Newark, Delaware, United States|St. Luke's Cardiolo…	C+I		https://ClinicalTrials.gov/show/NCT01221272	N	N/A			#VALUE!	#VALUE!	#VALUE!
237	NCT01026818	A Study of Tadalafil After Radical Prostatectomy	Has Results	Erectile Dysfunction	Drug: Tadalafil|Drug: Placebo	Percentage of Participants With a Score of Greater Than or Equal to 22 in the Erectile Function (EF) Domain of the International Index of Erectile Function (IIEF) Questionnaire|Percentage of Participants With a Score of Greater Than or Equal to 22 in the International Index of Erectile Function- Erectile Function (IIEF-EF) Domain|Change From Baseline to Endpoint in the International Index of Erec…	Surrogate	Eli Lilly and Company	Male	18 Years to 67 Years (Adult, Older Adult)	583	Industry	Interventional	Allocation: Randomized|Intervention Model: Parallel Assignment|Masking: Double (Participant, Investigator)|Primary Purpose: Treatment	13086|H6D-EW-LVIK	2009-11-01	2012-10-01	2012-10-01	2009-12-04	2013-11-14	2014-01-14	For additional information regarding investigative sites for this trial, contact 1-877-CTLILLY (1-877-285-4559, 1-317-615-4559) Mon - Fri from 9 AM to 5 PM Eastern Time (UTC/GMT - 5 hours, EST), or speak with your personal physician., Kortrijk, Belgium|For additional information regarding investigative sites for this trial, contact 1-877-CTLILLY (1-877-285-4559, 1-317-615-4559) Mon - Fri from 9 A…			https://ClinicalTrials.gov/show/NCT01026818	Y	2013-10-13		https://pubmed.ncbi.nlm.nih.gov/24169081/	1.03288	3.95068	1.03288
252	NCT01176968	Impact Of Eplerenone On Cardiovascular Outcomes In Patients Post Myocardial Infarction	Has Results	Myocardial Infarction	Drug: Eplerenone|Drug: Placebo	First Event of Cardiovascular Mortality, Re-hospitalization or Extended Initial Hospital Stay Due to Diagnosis of Heart Failure, Sustained Ventricular Tachycardia or Fibrillation, Ejection Fraction ≤40% or BNP Above Age Adjusted Cut Off|Cardiovascular Mortality|Diagnosis of Heart Failure|First and Each Subsequent Episode (After an Event Free Interval of ≥ 48 Hours) of Sustained Ventricular Tachyc…	Clinical	Pfizer's Upjohn has merged with Mylan to form Viatris Inc.|Pfizer	All	18 Years and older (Adult, Older Adult)	1012	Industry	Interventional	Allocation: Randomized|Intervention Model: Parallel Assignment|Masking: Quadruple (Participant, Care Provider, Investigator, Outcomes Assessor)|Primary Purpose: Prevention	A6141116|2010-019844-38|REMINDER	2010-09-01	2012-10-01	2012-10-01	2010-08-06	2016-08-15	2020-12-22	University of Alberta Hospital, Edmonton, Alberta, Canada|Walter C Mackenzie Health Sciences Centre (WCM), Edmonton, Alberta, Canada|Diamond Health Care Centre (DHCC), Vancouver, British Columbia, Canada|Vancouver General Hospital - Centennial Pavilion, Vancouver, British Columbia, Canada|Vancouver General Hospital, Vancouver Coastal Health Authority, Vancouver, British Columbia, Canada|Health Sc…	C		https://ClinicalTrials.gov/show/NCT01176968	Y	2014-04-29		https://pubmed.ncbi.nlm.nih.gov/24780614/	1.57534	3.66027	1.57534
288	NCT01425359	Type 2 Diabetes Evaluation of Ranolazine in Subjects With Chronic Stable Angina	Has Results	Angina Pectoris|Coronary Artery Disease|Type 2 Diabetes Mellitus	Drug: Ranolazine|Drug: Ranolazine placebo	Average Weekly Angina Frequency Over the Last 6 Weeks of Treatment|Average Weekly Frequency of Sublingual Nitroglycerin Use Over the Last 6 Weeks of Treatment|Percentage of Weeks Participants Achieved at Least a 50% Reduction in Angina Frequency|Percentage of the Last 6 Weeks on Treatment During Which the Angina Frequency Was ≤ 50% of the Baseline Average Weekly Angina Frequency|Change From Basel…	Clinical	Gilead Sciences	All	18 Years and older (Adult, Older Adult)	949	Industry	Interventional	Allocation: Randomized|Intervention Model: Parallel Assignment|Masking: Quadruple (Participant, Care Provider, Investigator, Outcomes Assessor)|Primary Purpose: Treatment	GS-US-259-0133	2011-09-01	2012-10-01	2012-10-01	2011-08-30	2014-11-04	2014-11-04	Cardiology and Medicine Clinic, Little Rock, Arkansas, United States|Merced Heart Associates, Merced, California, United States|Spectrum Clinical Research Institute, Inc, Moreno Valley, California, United States|Sacramento Heart and Vascular Research Center, Sacramento, California, United States|South Florida Research Solutions, LLC, Hollywood, Florida, United States|Baptist Heart Specialist, Jac…	C+I		https://ClinicalTrials.gov/show/NCT01425359	Y	2013-03-10		https://pubmed.ncbi.nlm.nih.gov/23500237/	0.438356	1.52329	0.438356
227	NCT00957866	Prospective Anti-Hepatitis C Virus (Anti-HCV) Trial of Peg-Interferon and Ribavirin in Subjects of First Nations, Metis and Caucasian Ethnicity	No Results Available	Chronic Hepatitis C	Drug: Pegylated Interferons (Peg-IFN) and Ribavirin	SVR is the primary outcome for this study. SVR is defined as a negative serum HCV-RNA by a qualitative test sensitive to <50 IU/ml six months after the completion of therapy14, performed by a Health Canada approved laboratory.	Surrogate	University of Manitoba|Roche Pharma AG	All	Child, Adult, Older Adult	160	Other|Industry	Interventional	Allocation: Non-Randomized|Intervention Model: Parallel Assignment|Masking: None (Open Label)|Primary Purpose: Supportive Care	B2008:164	2009-05-01	2012-10-01	2012-11-01	2009-08-13		2014-05-16	The University of Manitoba, Winnipeg, Manitoba, Canada|University of Regina, Regina, Saskatchewan, Canada|University of Saskatchewan, Saskatoon, Saskatchewan, Canada	C		https://ClinicalTrials.gov/show/NCT00957866	Y	2013-01-01	Title in Scholar	https://pubmed.ncbi.nlm.nih.gov/24340315/	0.252055	3.67397	0.167123
248	NCT01136876	Kidney Damage in Patients With Moderate Fall in eGFR	Has Results	Coronary Artery Stenosis	Drug: Iopamidol|Drug: Iodixanol-320	Impact on the Trajectory of Serum and Urinary Neutrophil Gelatinase-associated Lipocalin (NGAL) Following Administration	Surrogate	Bracco Diagnostics, Inc	All	18 Years and older (Adult, Older Adult)	57	Industry	Interventional	Allocation: Randomized|Intervention Model: Parallel Assignment|Masking: Triple (Participant, Investigator, Outcomes Assessor)|Primary Purpose: Diagnostic	IOP-117	2010-11-01	2012-11-01	2012-11-01	2010-06-04	2013-12-30	2020-11-04	Research Cooperative, St. John's Hospital, Springfield, Illinois, United States|UMDNJ - RWJ Medical School, New Brunswick, New Jersey, United States|The Institute for Clinical Research at Holy Name Medical Center, Teaneck, New Jersey, United States|Montreal Heart Institute, Montréal, Quebec, Canada	C+I		https://ClinicalTrials.gov/show/NCT01136876	N	N/A			#VALUE!	#VALUE!	#VALUE!
262	NCT01244061	A Multi-National Study To Assess How Effective And Safe The Smoking Cessation Medicine Varenicline Is In Smokers Who Have Already Tried Varenicline In The Past As A Prescription Medicine From Their Usual Healthcare Provider	Has Results	Smoking Cessation	Drug: Varenicline|Drug: Placebo	Continuous Abstinence Rate (CAR) From Week 9 Through Week 12|CAR From Week 9 Through Week 52|CAR From Week 9 Through Week 24|7-day Point Prevalence (PP) of Abstinence at Weeks 12, 24, and 52	Clinical	Pfizer	All	18 Years and older (Adult, Older Adult)	498	Industry	Interventional	Allocation: Randomized|Intervention Model: Parallel Assignment|Masking: Double (Participant, Investigator)|Primary Purpose: Treatment	A3051139	2010-12-01	2012-11-01	2012-11-01	2010-11-19	2014-06-09	2014-06-09	Ronald Reagan University of California Los Angeles Medical Center, Los Angeles, California, United States|University of California Los Angeles David Geffen School of Medicine, Los Angeles, California, United States|Avail Clinical Research, LLC, DeLand, Florida, United States|Central Kentucky Research Associates, Inc., Lexington, Kentucky, United States|The University of Maryland, College Park, Ma…	C+I		https://ClinicalTrials.gov/show/NCT01244061	Y	2014-06-09		https://pubmed.ncbi.nlm.nih.gov/24911368/	1.60274	3.52329	1.60274
271	NCT01302067	A 12 Week Study to Confirm the Effectiveness of 8mg of Fesoterodine Compared to 4mg of Fesoterodine	Has Results	Overactive Bladder	Drug: Fesoterodine 8mg|Drug: Fesoterodine 4mg|Drug: Placebo	Change From Baseline in Mean Number of Urgency Urinary Incontinence (UUI) Episodes Per 24 Hours at Week 12.|Change From Baseline in Mean Number of Micturitions Per 24 Hours at Week 4.|Change From Baseline in Mean Number of Micturitions Per 24 Hours at Week 12.|Change From Baseline in Percentage of Micturitions Per 24 Hours at Week 4.|Change From Baseline in Percentage of Micturitions Per 24 Hours…	Clinical	Pfizer	All	18 Years and older (Adult, Older Adult)	2012	Industry	Interventional	Allocation: Randomized|Intervention Model: Parallel Assignment|Masking: Triple (Participant, Care Provider, Investigator)|Primary Purpose: Treatment	A0221095|EIGHT	2011-05-01	2012-11-01	2012-11-01	2011-02-23	2013-12-24	2014-03-26	Urology Centers of Alabama, Birmingham, Alabama, United States|Achieve Clinical Research, LLC, Birmingham, Alabama, United States|James Gordon McMurray, MD, Huntsville, Alabama, United States|Medical Affiliated Research Center, Inc., Huntsville, Alabama, United States|Mobile Ob-Gyn, P.C., Mobile, Alabama, United States|Montgomery Women's Health Associates, P.C., Montgomery, Alabama, United States…	C+I		https://ClinicalTrials.gov/show/NCT01302067	Y	2014-07-01		https://pubmed.ncbi.nlm.nih.gov/24552358/	1.66301	3.16986	1.66301
307	NCT01570686	8-week Randomized, Open-label Study to Evaluate Food Effect on Efficacy and Safety of Oral Aliskiren 300 mg in Patients With Hypertension	Has Results	Hypertension	Drug: Aliskiren	Change From Baseline (Visit 3) to End of Study (Week 8) in Mean 24 Hour Ambulatory Systolic Blood Pressure (maSBP)|Change From Baseline (Visit 3) to End of Study (Week 8) in Mean 24 Hour Ambulatory Diastolic Blood Pressure (maDBP)|Percentage of Patients Achieving Blood Pressure Control|Change From Baseline (Visit 3) to End of Study (8 Weeks) in Mean Sitting Systolic Blood Pressure (msSBP) and Mea…	Surrogate	Novartis Pharmaceuticals|Novartis	All	18 Years and older (Adult, Older Adult)	589	Industry	Interventional	Allocation: Randomized|Intervention Model: Parallel Assignment|Masking: None (Open Label)|Primary Purpose: Treatment	CSPP100A2413|2011-005297-36	2012-04-01	2012-11-01	2012-11-01	2012-04-04	2014-01-01	2014-01-22	Novartis Investigative Site, Los Angeles, California, United States|Novartis Investigative Site, Riverside, California, United States|Novartis Investigative Site, Santa Monica, California, United States|Novartis Investigative Site, Walnut Creek, California, United States|Novartis Investigative Site, Westlake Village, California, United States|Novartis Investigative Site, Coral Gables, Florida, Un…	C+I		https://ClinicalTrials.gov/show/NCT01570686	N	N/A			#VALUE!	#VALUE!	#VALUE!
295	NCT01462565	Study of a New Thermo Stable Formulation of Epoprostenol Sodium to Treat Pulmonary Arterial Hypertension (PAH)	Has Results	Hypertension, Pulmonary	Drug: current marketed FLOLAN (epoprostenol sodium)|Drug: new thermo stable formulation of epoprostenol sodium	Change From Baseline in Medical Outcomes Study Short Form 36 (SF-36)|Change From Baseline in Study Specific Participant Acceptance Survey|Change From Baseline in Dose of Thermo Stable Epoprostenol Sodium at Week 4|Number of Participants With Any Treatment Emergent Adverse Events (AEs) and Treatment Emergent Serious Adverse Events(SAEs)|Number of Participants With Infusion Site Reactions During Tr…	Surrogate	GlaxoSmithKline	All	18 Years to 75 Years (Adult, Older Adult)	16	Industry	Interventional	Allocation: N/A|Intervention Model: Single Group Assignment|Masking: None (Open Label)|Primary Purpose: Treatment	115332	2011-11-01	2012-05-16	2012-11-08	2011-10-31	2017-10-16	2017-10-16	GSK Investigational Site, Miami Beach, Florida, United States|GSK Investigational Site, Chicago, Illinois, United States|GSK Investigational Site, Baltimore, Maryland, United States|GSK Investigational Site, Boston, Massachusetts, United States|GSK Investigational Site, Columbus, Ohio, United States|GSK Investigational Site, Dallas, Texas, United States|GSK Investigational Site, Quebec, Canada|GS…	C+I		https://ClinicalTrials.gov/show/NCT01462565	Y	2015-03-20		https://pubmed.ncbi.nlm.nih.gov/25793960/	2.84384	3.38356	2.36164
231	NCT00980018	An Exploratory Trial to Assess the Improvement of Adverse Events in Chronic Myelogenous Leukemia Patients Treated With Imatinib When Switched to Nilotinib Treatment	Has Results	Chronic Myelogenous Leukemia	Drug: Nilotinib	Percentage of Participants With Improvement in Imatinib Related Chronic Low Grade Non Hematologic Adverse Event (AE) After Switch to Treatment With Nilotinib at End of Cycle 3|Percentage of Participants Achieving Complete Cytogenetic Response (CCyR) After Switching to Nilotinib for Participants Not Reporting CCyR at Baseline|Percentage of Participants Achieving Major Molecular Response (MMR) Afte…	Surrogate	Novartis Pharmaceuticals|Novartis	All	18 Years and older (Adult, Older Adult)	52	Industry	Interventional	Allocation: N/A|Intervention Model: Single Group Assignment|Masking: None (Open Label)|Primary Purpose: Treatment	CAMN107AUS17	2009-12-01	2012-12-01	2012-12-01	2009-09-18	2021-07-01	2021-07-01	Highlands Oncology Group, Fayetteville, Arkansas, United States|Hematology Oncology Services of Arkansas SC, Little Rock, Arkansas, United States|USC Norris Cancer Center LAC & USC Medical Center, Los Angeles, California, United States|Southwest Cancer Care Murrieta, Poway, California, United States|Rocky Mountain Cancer Centers RMCC - Aurora, Greenwood Village, Colorado, United States|Florida Ca…	C+I		https://ClinicalTrials.gov/show/NCT00980018	Y	2016-02-16		https://pubmed.ncbi.nlm.nih.gov/26993758/	3.21096	6.2137	3.21096
245	NCT01124149	Ability to Maintain or Achieve Clinical and Endoscopic Remission With MMX Mesalamine Once Daily in Adults With Ulcerative Colitis	Has Results	Ulcerative Colitis	Drug: MMX mesalamine/ mesalazine	Percentage of Subjects in Complete Remission at Month 12 of Maintenance Phase|Percentage of Subjects in Clinical Remission at Month 12 of Maintenance Phase|Relapse in Ulcerative Colitis at Month 12 of Maintenance Phase|Percentage of Subjects With Mucosal Healing at 12 Months of Maintenance Phase|Improvement in Rectal Bleeding Score During the Acute Phase|Improvement in Stool Frequency Symptoms Du…	Clinical	Shire|Takeda	All	18 Years and older (Adult, Older Adult)	759	Industry	Interventional	Allocation: N/A|Intervention Model: Single Group Assignment|Masking: None (Open Label)|Primary Purpose: Treatment	SPD476-409|2009-017044-13	2010-06-29	2012-12-07	2012-12-07	2010-05-14	2013-12-02	2021-06-09	Birmingham Gastroenterology Associates, PC, Birmingham, Alabama, United States|Advanced Clinical Research Institute, Anaheim, California, United States|Digestive & Liver Disease Specialists, Garden Grove, California, United States|Long Beach VA Medical Center, Long Beach, California, United States|Clinical Applications Laboratories, Inc., San Diego, California, United States|Conneticut Gastroente…	C+I		https://ClinicalTrials.gov/show/NCT01124149	Y	2018-01-18		https://pubmed.ncbi.nlm.nih.gov/29361097/	5.11781	7.56164	5.11781
255	NCT01181765	The Efficacy of Open Label Infliximab for the Induction and Maintenance of Mucosal Healing in Small Bowel Crohn's Disease Assessed Through Wireless Camera Endoscopy	No Results Available	Crohn's Disease	Biological: Infliximab 5 mg/kg body weight infused over 2 hours	Endoscopic Improvement|Clinical improvement|Early endoscopic improvement|Clinical Improvement	Surrogate	Janssen Inc.	All	18 Years and older (Adult, Older Adult)	1	Industry	Interventional	Allocation: N/A|Intervention Model: Single Group Assignment|Masking: None (Open Label)|Primary Purpose: Treatment	CR100747|P05088	2012-06-01	2013-01-01	2013-01-01	2010-08-13		2013-12-16	Ottawa, Ontario, Canada|Toronto, Ontario, Canada	C		https://ClinicalTrials.gov/show/NCT01181765	N	N/A			#VALUE!	#VALUE!	#VALUE!
257	NCT01215955	Study of Insulin Lispro in Participants With Inadequately Controlled Type 2 Diabetes	Has Results	Diabetes Mellitus, Type 2	Drug: Insulin lispro|Drug: Glargine	Change From Baseline to 24 Week Endpoint in Glycated Hemoglobin (HbA1c)|Percentage of Participants Achieving Glycated Hemoglobin (HbA1c) Target Values|Percentage of Participants ≥65 Years of Age Achieving Glycated Hemoglobin (HbA1c) Target Concentration|Change From Baseline to 24 Week Endpoint in Body Weight|Time to Reach Glycated Hemoglobin (HbA1c) Target Values|Change From Baseline to 24 Week E…	Surrogate	Eli Lilly and Company	All	18 Years to 85 Years (Adult, Older Adult)	1117	Industry	Interventional	Allocation: Randomized|Intervention Model: Parallel Assignment|Masking: None (Open Label)|Primary Purpose: Treatment	13460|F3Z-MC-IOQC	2010-12-01	2013-01-01	2013-01-01	2010-10-07	2014-02-27	2014-04-23	For additional information regarding investigative sites for this trial, contact 1-877-CTLILLY (1-877-285-4559, 1-317-615-4559) Mon - Fri from 9 AM to 5 PM Eastern Time (UTC/GMT - 5 hours, EST), or speak with your personal physician., Phoenix, Arizona, United States|For additional information regarding investigative sites for this trial, contact 1-877-CTLILLY (1-877-285-4559, 1-317-615-4559) Mon …			https://ClinicalTrials.gov/show/NCT01215955	Y	2014-04-17	Title in Scholar	https://pubmed.ncbi.nlm.nih.gov/24742662/	1.29041	3.37808	1.29041
145	NCT00470834	Prostate Cancer Study In Men Who Have Failed First-Line Androgen Deprivation Therapy	Has Results	Neoplasms, Prostate	Drug: dutasteride|Drug: placebo|Drug: bicalutamide	Time to Disease Progression|Time to Treatment Failure|Number of Participants With PSA Response|Change From Baseline in Total PSA at Months 6, 12, 18, 21, and 42|Number of Participants With Metastatic Disease	Surrogate	GlaxoSmithKline	Male	40 Years to 90 Years (Adult, Older Adult)	127	Industry	Interventional	Allocation: Randomized|Intervention Model: Parallel Assignment|Masking: Double (Participant, Investigator)|Primary Purpose: Treatment	AVO108943	2007-05-01	2013-02-01	2013-02-01	2007-05-08	2013-11-01	2017-02-27	GSK Investigational Site, Homewood, Alabama, United States|GSK Investigational Site, Huntsville, Alabama, United States|GSK Investigational Site, Little Rock, Arkansas, United States|GSK Investigational Site, Anaheim, California, United States|GSK Investigational Site, Fresno, California, United States|GSK Investigational Site, San Bernardino, California, United States|GSK Investigational Site, S…	C+I		https://ClinicalTrials.gov/show/NCT00470834	Y	2015-06-02	NCT in Scholar	https://pubmed.ncbi.nlm.nih.gov/26048455/	2.33151	8.09315	2.33151
177	NCT00654368	CAMEO: Canadian Methotrexate and Etanercept Outcome Study	Has Results	Rheumatoid Arthritis	Biological: Etanercept|Drug: Methotrexate	Change From Month 6 to Month 12 in Disease Activity Sscore 28 (DAS28)|Disease Activity Score (DAS) 28 Response|Change From Baseline in Disease Activity Score 28 (DAS28)|Drug Persistence|Change From Baseline in Modified Total Sharp Score (mTSS)|Change From Baseline in Joint Erosion Score|Change From Baseline in Joint Space Narrowing|Change From Month 6 in Health Assessment Questionnaire Disability…	Clinical scale	Amgen|Wyeth is now a wholly owned subsidiary of Pfizer	All	18 Years and older (Adult, Older Adult)	258	Industry	Interventional	Allocation: Randomized|Intervention Model: Parallel Assignment|Masking: None (Open Label)|Primary Purpose: Treatment	20070301	2008-06-01	2012-12-01	2013-02-01	2008-04-08	2014-06-13	2014-07-23	Research Site, Vancouver, British Columbia, Canada|Research Site, Victoria, British Columbia, Canada|Research Site, Victoria, British Columbia, Canada|Research Site, Winnipeg, Manitoba, Canada|Research Site, Quispamsis, New Brunswick, Canada|Research Site, St. John's, Newfoundland and Labrador, Canada|Research Site, St. John's, Newfoundland and Labrador, Canada|Research Site, Sydney, Nova Scotia,…	C		https://ClinicalTrials.gov/show/NCT00654368	Y	2013-08-26		https://pubmed.ncbi.nlm.nih.gov/23979914/	0.734247	5.23836	0.564384
186	NCT00672477	Study Evaluating Subcutaneous Methylnaltrexone For Treatment Of Opioid-Induced Constipation In Patients With Advanced Illness	Has Results	Opioid-Induced Constipation	Drug: Methylnaltrexone|Drug: Placebo	The Proportion of Subjects Who Have a Rescue-free Laxation Response Within 4 Hours After at Least 2 of the First 4 Doses|Time to First Rescue-free Laxation (Following the First Dose of Study Drug).	Surrogate	Bausch Health Americas, Inc.|Progenics Pharmaceuticals, Inc.	All	18 Years and older (Adult, Older Adult)	237	Industry	Interventional	Allocation: Randomized|Intervention Model: Parallel Assignment|Masking: Double (Participant, Investigator)|Primary Purpose: Treatment	3200K1-4000|B2541005	2008-06-01	2013-02-01	2013-02-01	2008-05-06	2018-03-08	2018-03-08	Salix Investigational Site, Mobile, Alabama, United States|Salix Investigational Site, Laguna Hills, California, United States|Salix Investigational Site, Lancaster, California, United States|Salix Investigational Site, Aurora, Colorado, United States|Salix Investigational Site, Auburndale, Florida, United States|Salix Investigational Site, Hudson, Florida, United States|Salix Investigational Sit…	C+I		https://ClinicalTrials.gov/show/NCT00672477	Y	2016-08-29		https://pubmed.ncbi.nlm.nih.gov/27573565/	3.57534	8.24932	3.57534
250	NCT01164475	Evaluation of Approved Weight-Based Dose Compared to Fixed Dose of Plerixafor in Patients With Non-Hodgkin's Lymphoma (NHL) Weighing Less Than 70 Kilograms	Has Results	Non-Hodgkin's Lymphoma	Drug: Granulocyte-colony stimulating factor (G-CSF)|Drug: Fixed Dose Plerixafor|Drug: Weight-Based Plerixafor	Proportion of Patients Who Achieved at Least 5*10^6 Cluster of Differentiation 34+ (CD34+) Cells Per Kilogram (Cells/kg)|Area Under the Concentration-time Curve From Time 0 to 10 Hours (AUC [0-10])|Proportion of Patients Who Achieved at Least 2*10^6 CD34+ Cells/kg in Less Than or Equal to 4 Days of Apheresis|Median Number of Days of Apheresis to Collect at Least 2*10^6 CD34+ Cells/kg|Median Numbe…	Surrogate	Genzyme, a Sanofi Company|Sanofi	All	18 Years to 78 Years (Adult, Older Adult)	61	Industry	Interventional	Allocation: Randomized|Intervention Model: Parallel Assignment|Masking: None (Open Label)|Primary Purpose: Treatment	MOZ11809|MSC12830	2010-10-01	2013-02-01	2013-02-01	2010-07-16	2014-01-31	2014-02-25	City of Hope National Medical Center, Duarte, California, United States|University of Colorado Cancer Center, Aurora, Colorado, United States|Princess Margaret Hospital, Toronto, Ontario, Canada|Samsung Medical Center, Seoul, Korea, Republic of|St. Mary's Hospital, Seoul, Korea, Republic of|National Taiwan University Hospital, Taipei, Taiwan|Taipei Veterans General Hospital, Taipei, Taiwan	C+I		https://ClinicalTrials.gov/show/NCT01164475	Y	2018-06-12	NCT in Scholar	https://pubmed.ncbi.nlm.nih.gov/29895931/	5.36164	7.70137	5.36164
243	NCT01117350	Efficacy Assessment of Insulin Glargine Versus LiraglutidE After Oral Agents Failure	Has Results	Diabetes Mellitus, Type 2	Drug: Insulin glargine|Drug: Liraglutide|Drug: Metformin	Percentage of Patients Whose Glycosylated Haemoglobin (HbA1c) <7% at the End of the Comparative Period|Percentage of Patients Whose Glycosylated Haemoglobin (HbA1c) Has Decreased But Remains ≥7% at the End of the Comparative Period|Percentage of Patients Whose Glycosylated Haemoglobin (HbA1c) Has Increased at the End of the Comparative Period|Glycosylated Haemoglobin (HbA1c): Change From Baseline…	Surrogate	Sanofi	All	35 Years to 75 Years (Adult, Older Adult)	978	Industry	Interventional	Allocation: Randomized|Intervention Model: Parallel Assignment|Masking: None (Open Label)|Primary Purpose: Treatment	LANTU_C_03680|2010-018437-21|U1111-1116-9684	2010-07-01	2012-10-01	2013-03-01	2010-05-05	2014-01-29	2014-04-11	Investigational Site Number 840023, Birmingham, Alabama, United States|Investigational Site Number 840002, Goodyear, Arizona, United States|Investigational Site Number 840047, Phoenix, Arizona, United States|Investigational Site Number 840017, La Jolla, California, United States|Investigational Site Number 840036, La Mesa, California, United States|Investigational Site Number 840037, Loma Linda, …	C+I		https://ClinicalTrials.gov/show/NCT01117350	Y	2014-12-07	Title in Scholar	https://pubmed.ncbi.nlm.nih.gov/25359159/	2.18356	4.43836	1.76986
286	NCT01391325	Allopurinol Outcome Study	Has Results	Gout	Drug: Allopurinol	Safety of Allopurinol|Proportion of Subjects With Serum Urate (sUA) Less Than 6.0 mg/dL|Incidence of Gout Flares|Mean Change From Baseline to Month 6 in SF-36 PCS+MCS	Surrogate	Ardea Biosciences, Inc.	All	18 Years to 85 Years (Adult, Older Adult)	1735	Industry	Interventional	Allocation: Non-Randomized|Intervention Model: Single Group Assignment|Masking: None (Open Label)|Primary Purpose: Treatment	ALLO-401	2011-07-01	2013-01-01	2013-03-01	2011-07-12	2014-06-17	2014-06-17	Birmingham, Alabama, United States|Birmingham, Alabama, United States|Bringham, Alabama, United States|Calera, Alabama, United States|Huntsville, Alabama, United States|Mobile, Alabama, United States|Chandlers, Arizona, United States|Green Valley, Arizona, United States|Jonesboro, Arizona, United States|Phoenix, Arizona, United States|Phoenix, Arizona, United States|Tucson, Arizona, United States…	C+I		https://ClinicalTrials.gov/show/NCT01391325	Y	2015-05-21		https://pubmed.ncbi.nlm.nih.gov/26190562/	2.38356	3.89041	2.22192
291	NCT01438814	Linagliptin in Combination With Metformin in Treatment Naive Patients With Type 2 Diabetes Mellitus and Insufficient Glycaemic Control	Has Results	Diabetes Mellitus, Type 2	Drug: metformin placebo|Drug: linagliptin placebo|Drug: metformin|Drug: linagliptin	Change From Baseline in Glycosylated Hemoglobin A1c (HbA1c) After 14 Weeks Treatment|Composite Endpoint of Occurrence of Treat to Target Efficacy Response, That is an HbA1c Under Treatment of <7.0% After 14 Weeks of Treatment, on no Occurrence of Moderate or Severe Gastrointestinal (GI) Side Effects During 14 Weeks of Treatment|Occurence of Metformin Pre-specified Moderate to Severe GI Side Effec…	Surrogate	Boehringer Ingelheim|Eli Lilly and Company	All	18 Years to 80 Years (Adult, Older Adult)	689	Industry	Interventional	Allocation: Randomized|Intervention Model: Parallel Assignment|Masking: Double|Primary Purpose: Treatment	1218.60|2011-002276-16	2011-11-01	2013-03-01	2013-03-01	2011-09-22	2014-06-03	2014-11-25	1218.60.90001 Boehringer Ingelheim Investigational Site, Dhaka, Bangladesh|1218.60.90002 Boehringer Ingelheim Investigational Site, Dhaka, Bangladesh|1218.60.90003 Boehringer Ingelheim Investigational Site, Dhaka, Bangladesh|1218.60.32001 Boehringer Ingelheim Investigational Site, Genk, Belgium|1218.60.32005 Boehringer Ingelheim Investigational Site, Ham, Belgium|1218.60.32002 Boehringer Ingelhei…	C+I		https://ClinicalTrials.gov/show/NCT01438814	Y	2015-03-25		https://pubmed.ncbi.nlm.nih.gov/25805187/	2.06575	3.39726	2.06575
197	NCT00753649	Immunogenicity and Safety of GSK Biologicals' Infanrix Hexa in Infants	Has Results	Hepatitis B|Tetanus|Poliomyelitis|Diphtheria|Haemophilus Influenzae Type b|Acellular Pertussis	Biological: Infanrix™ hexa	Number of Seroprotected Subjects Against Polyribosyl-ribitol Phosphate (Anti-PRP)|Number of Subjects With Anti-PRP Antibody Concentrations ≥1µg/mL|Anti-PRP Antibody Concentrations|Number of Seroprotected Subjects Against Hepatitis B (Anti-HBs)|Number of Subjects With Anti-HBs Antibody Concentrations ≥100 mIU/mL|Anti-HBs Antibody Concentrations|Number of Subjects With Unsolicited Adverse Events (A…	Surrogate	GlaxoSmithKline	All	6 Weeks to 12 Weeks (Child)	224	Industry	Interventional	Allocation: Non-Randomized|Intervention Model: Parallel Assignment|Masking: None (Open Label)|Primary Purpose: Prevention	103506|2013-003428-34	2008-09-23	2013-03-12	2013-03-12	2008-09-16	2016-11-30	2019-11-27	GSK Investigational Site, Edmonton, Alberta, Canada|GSK Investigational Site, Vancouver, British Columbia, Canada|GSK Investigational Site, Truro, Nova Scotia, Canada	C		https://ClinicalTrials.gov/show/NCT00753649	Y	2015-02-18		https://pubmed.ncbi.nlm.nih.gov/25701314/	1.93973	6.40822	1.93973
256	NCT01184989	Treatment of Patients Undergoing Primary Unilateral Elective Total Knee or Hip Replacement With Dabigatran Etexilate	Has Results	Arthroplasty, Replacement|Prevention of Venous Thromboembolism|Moderate Renal Impairment (CrCl 30-50 mL/Min)	Drug: Dabigatran etexilate	Dabigatran Concentration in Plasma, Estimated From Local Hemoclot®|Dabigatran Concentration in Plasma, Estimated From Central Hemoclot®|Dabigatran Concentration in Plasma, Measured With HPLC-MS/MS	Surrogate	Boehringer Ingelheim	All	18 Years and older (Adult, Older Adult)	142	Industry	Interventional	Allocation: N/A|Intervention Model: Single Group Assignment|Masking: None (Open Label)|Primary Purpose: Prevention	1160.86|2010-018723-26	2010-08-01	2013-04-01	2013-04-01	2010-08-19	2014-05-23	2018-09-25	1160.86.43001 Boehringer Ingelheim Investigational Site, Graz, Austria|1160.86.43003 Boehringer Ingelheim Investigational Site, Wien, Austria|1160.86.01001 Boehringer Ingelheim Investigational Site, Red Deer, Alberta, Canada|1160.86.01002 Boehringer Ingelheim Investigational Site, Halifax, Nova Scotia, Canada|1160.86.01003 Boehringer Ingelheim Investigational Site, Charlottetown, Prince Edward Is…	C+I		https://ClinicalTrials.gov/show/NCT01184989	Y	2016-06-16	NCT in PubMed	https://pubmed.ncbi.nlm.nih.gov/27352238/	3.21096	5.87945	3.21096
300	NCT01512979	Linagliptin and Metformin Versus Linagliptin in Newly Diagnosed, Untreated Type 2 Diabetes	Has Results	Diabetes Mellitus, Type 2	Drug: metformin|Drug: linagliptin|Drug: metformin placebo	Change From Baseline in HbA1c After 24 Weeks|Change From Baseline in Fasting Plasma Glucose (FPG) After 24 Weeks of Treatment|Change From Baseline in HbA1c by Visit Over Time|Occurrence of Relative Efficacy Response (HbA1c Lowering by at Least 0.5% After 24 Weeks of Treatment)|Occurrence of Relative Efficacy Response (HbA1c Lowering by at Least 1.0% After 24 Weeks of Treatment)|Occurrence of Trea…	Surrogate	Boehringer Ingelheim|Eli Lilly and Company	All	18 Years and older (Adult, Older Adult)	316	Industry	Interventional	Allocation: Randomized|Intervention Model: Parallel Assignment|Masking: Double|Primary Purpose: Treatment	1218.83|2011-004158-24	2012-01-01	2013-04-01	2013-04-01	2012-01-20	2014-05-09	2014-05-20	1218.83.11002 Boehringer Ingelheim Investigational Site, Phoenix, Arizona, United States|1218.83.11036 Boehringer Ingelheim Investigational Site, Little Rock, Arkansas, United States|1218.83.11011 Boehringer Ingelheim Investigational Site, Chino, California, United States|1218.83.11001 Boehringer Ingelheim Investigational Site, Huntington Beach, California, United States|1218.83.11019 Boehringer …	C+I		https://ClinicalTrials.gov/show/NCT01512979	Y	2016-09-29		https://pubmed.ncbi.nlm.nih.gov/27684308/	3.49863	4.74795	3.49863
312	NCT01682460	Pilot Study on the Use of Artificial Tears to Treat Dry Eye in Glaucoma Patients	Has Results	Glaucoma|Dry Eyes	Drug: Refresh Tears Lubricant Eye Drops (Allergan)	Ocular Surface Staining|Tear Break up Time With Fluorescein|Ocular Surface Disease Index (OSDI) Score	Surrogate	University of Waterloo|Allergan	All	17 Years and older (Child, Adult, Older Adult)	15	Other|Industry	Interventional	Allocation: N/A|Intervention Model: Single Group Assignment|Masking: None (Open Label)|Primary Purpose: Treatment	18262	2012-08-01	2013-04-01	2013-04-01	2012-09-11	2014-07-03	2017-06-05	Centre for Contact Lens Research, University of Waterloo, Waterloo, Ontario, Canada	C		https://ClinicalTrials.gov/show/NCT01682460	N	N/A			#VALUE!	#VALUE!	#VALUE!
374	NCT02300948	Optimizing Periconceptional and Prenatal Folic Acid Supplementation	No Results Available	Pregnancy	Drug: PregVit® contains 1.1 mg of folic acid|Drug: PregVit-folic 5® contains 5 mg of folic acid	The serum folate pharmacokinetics in healthy, non-pregnant women of childbearing age who ingest a single evening dose of PregVit-folic 5® (5 mg folic acid) versus a single evening dose of PregVit® (1.1 mg folic acid).|The steady-state red blood cell and serum folate levels achieved in healthy, non-pregnant women of childbearing age who supplement daily for 30 weeks with PregVit-folic 5® versus Pr…	Surrogate	The Hospital for Sick Children|Duchesnay Inc.	Female	18 Years to 45 Years (Adult)	83	Other|Industry	Interventional	Allocation: Randomized|Intervention Model: Parallel Assignment|Masking: None (Open Label)|Primary Purpose: Treatment	1000009554	2006-12-01	2013-02-01	2013-04-01	2014-11-25		2014-11-25	The Hospital for Sick Children, Toronto, Ontario, Canada	C		https://ClinicalTrials.gov/show/NCT02300948	N	N/A			#VALUE!	#VALUE!	#VALUE!
137	NCT00440895	A Randomized Trial of Early Discharge After Trans-radial Stenting of Coronary Arteries in Acute MI and Rescue-PCI	No Results Available	Myocardial Infarction|Ischemia	Drug: Abciximab	TIMI score and myocardial blush grade after rescue-PCI at baseline and at 6-month follow-up|1 Composite of death, stroke, repeat-MI, urgent target vessel revascularization and major bleedings at 30 days after rescue PCI|2 Composite of death, repeat-MI, repeat target vessel revascularization at 6 months following rescue PCI|3 Proportion of patients with platelet aggregation inhibition ≥ 95% and me…	Clinical	Olivier F. Bertrand|Eli Lilly and Company|Cordis Corporation|Laval University	All	18 Years to 75 Years (Adult, Older Adult)	74	Other|Industry	Interventional	Allocation: Randomized|Intervention Model: Parallel Assignment|Masking: Quadruple (Participant, Care Provider, Investigator, Outcomes Assessor)|Primary Purpose: Treatment	EASY-RESCUE	2007-02-01	2012-10-01	2013-05-01	2007-02-27		2013-05-08	Laval Hospital, Quebec, Canada	C		https://ClinicalTrials.gov/show/NCT00440895	Y	2018-03-28	NCT in Scholar	https://pubmed.ncbi.nlm.nih.gov/29699748/	5.49041	11.1589	4.90959
185	NCT00672139	Safety of Subcutaneous Methylnaltrexone for Opioid-Induced Constipation in Patients With Advanced Illness	Has Results	Opioid-Induced Constipation	Drug: Methylnaltrexone bromide	Number of Laxations Per Subject Within 24 Hours of Dosing Per Week.	Surrogate	Bausch Health Americas, Inc.|Progenics Pharmaceuticals, Inc.	All	18 Years and older (Adult, Older Adult)	156	Industry	Interventional	Allocation: N/A|Intervention Model: Single Group Assignment|Masking: None (Open Label)|Primary Purpose: Treatment	3200K1-4001|B2541006	2008-07-01	2013-01-01	2013-05-01	2008-05-06	2018-03-07	2018-03-07	Salix Investigational Site, Mobile, Alabama, United States|Salix Investigational Site, Laguna Hills, California, United States|Salix Investigational Site, Lancaster, California, United States|Salix Investigational Site, Aurora, Colorado, United States|Salix Investigational Site, Auburndale, Florida, United States|Salix Investigational Site, Hudson, Florida, United States|Salix Investigational Sit…	C+I		https://ClinicalTrials.gov/show/NCT00672139	Y	2014-05-14	NCT in Scholar	https://pubmed.ncbi.nlm.nih.gov/25973526/	1.36438	5.87123	1.03562
219	NCT00924638	Study of Continuous Cardiac Monitoring to Assess Atrial Fibrillation After Cryptogenic Stroke	Has Results	Cryptogenic Symptomatic Transient Ischemic Attack|Cryptogenic Ischemic Stroke	Device: Reveal® XT Insertable Cardiac Monitor	AF Detection Rate Within 6 Months|AF Detection Rate Within 12 Months|Incidence of Recurrent Stroke or TIA (Transient Ischemic Attack)|Use of Oral Anticoagulation (OAC) Drugs|Use of Antiarrhythmic Drugs|Health Outcome as Evaluated by EQ-5D Questionnaire|Clinical Disease Burden and Care Pathway|Impact of Patient Assistant Use on AF Diagnosis	Clinical	Medtronic Cardiac Rhythm and Heart Failure|Medtronic Bakken Research Center	All	40 Years and older (Adult, Older Adult)	447	Industry	Interventional	Allocation: Randomized|Intervention Model: Parallel Assignment|Masking: None (Open Label)|Primary Purpose: Diagnostic	CRYSTAL-AF	2009-06-01	2013-05-01	2013-05-01	2009-06-19	2014-07-28	2014-07-28	El Camino Hospital, Mountain View, California, United States|South Denver Cardiology / Swedish Medical Center, Denver, Colorado, United States|Northwestern Memorial Hospital, Chicago, Illinois, United States|Iowa Heart / Ruan Neurology, Des Moines, Iowa, United States|Louisville Cardiology, Louisville, Kentucky, United States|Cardiology Associates Research, LLC, Tupelo, Mississippi, United States…	C+I		https://ClinicalTrials.gov/show/NCT00924638	Y	2014-06-26		https://pubmed.ncbi.nlm.nih.gov/24963567/	1.15342	5.07123	1.15342
221	NCT00938860	Sustained Virological Response (SVR) to Antiviral Treatment of Liver Transplant Recipients With Recurrent Hepatitis C	Has Results	Hepatitis C|Liver Transplantation	Drug: cyclosporin (Neoral)|Drug: tacrolimus (Prograf)	Number of Participants Sustained Virological Response (SVR) Following Treatment of Hepatitis C Virus (HCV) Infection With Peg-IFN and Ribavirin in Liver Transplanted Recipients on Maintenance Therapy With Neoral or Tacrolimus|Number of Events of the Composite Endpoint of Biopsy Proven Acute Rejections (BPAR), Death or Graft Loss and of the Individual Components|Number of Participants With Fibrosi…	Surrogate	Novartis Pharmaceuticals|Novartis	All	18 Years to 70 Years (Adult, Older Adult)	92	Industry	Interventional	Allocation: Randomized|Intervention Model: Parallel Assignment|Masking: None (Open Label)|Primary Purpose: Treatment	COLO400A2430|2009-010806-12	2009-09-01	2013-05-01	2013-05-01	2009-07-14	2014-05-26	2015-05-22	Novartis Investigative Site, Phoenix, Arizona, United States|Novartis Investigative Site, Palo Alto, California, United States|Novartis Investigative Site, San Francisco, California, United States|Novartis Investigative Site, Gainesville, Florida, United States|Novartis Investigative Site, Chapel Hill, North Carolina, United States|Novartis Investigative Site, Oklahoma City, Oklahoma, United Stat…	C+I		https://ClinicalTrials.gov/show/NCT00938860	Y	2015-01-15	NCT in Scholar	https://pubmed.ncbi.nlm.nih.gov/25588713/	1.70959	5.37534	1.70959
241	NCT01107886	Does Saxagliptin Reduce the Risk of Cardiovascular Events When Used Alone or Added to Other Diabetes Medications	Has Results	Type 2 Diabetes Mellitus	Drug: Saxagliptin|Drug: Placebo	Participants With Any Event From the Composite of Cardiovascular Death (CV Death), Non-fatal Myocardial Infarction (MI), or Non-fatal Ischaemic Stroke|Participants With Any Event From the Composite of CV Death, Non-fatal MI, Non-fatal Ischaemic Stroke, Hospitalisation for Heart Failure, Hospitalisation for Unstable Angina Pectoris, or Hospitalisation for Coronary Revascularisation|Participants Wi…	Clinical	AstraZeneca|Bristol-Myers Squibb	All	40 Years and older (Adult, Older Adult)	18206	Industry	Interventional	Allocation: Randomized|Intervention Model: Parallel Assignment|Masking: Quadruple (Participant, Care Provider, Investigator, Outcomes Assessor)|Primary Purpose: Treatment	D1680C00003|EudraCT No 2009-017358-10	2010-05-01	2013-05-01	2013-05-01	2010-04-21	2014-06-13	2014-07-17	Research Site, Birmingham, Alabama, United States|Research Site, Phoenix, Arizona, United States|Research Site, Tempe, Arizona, United States|Research Site, Tucson, Arizona, United States|Research Site, Little Rock, Arkansas, United States|Research Site, Alhambra, California, United States|Research Site, Anaheim, California, United States|Research Site, Bakersfield, California, United States|Rese…	C+I		https://ClinicalTrials.gov/show/NCT01107886	Y	2013-09-02		https://pubmed.ncbi.nlm.nih.gov/23992601/	0.339726	3.34247	0.339726
274	NCT01313208	Moderate Rheumatoid Arthritis (RA) With Etanercept (Enbrel)	Has Results	Rheumatoid Arthritis	Drug: etanercept|Drug: Placebo|Drug: DMARD Therapy	Percentage of Participants Achieving DAS28 Low Disease Activity at Week 12|Percentage of Participants Achieving DAS28 Remission at Week 12|Percentage of Participants Achieving DAS28 Low Disease Activity at All Other Timepoints|Percentage of Participants Achieving DAS28 Remission at All Other Timepoints|Percentage of Participants With American College of Rheumatology (ACR) 20 Response at Each Time…	Clinical	Amgen	All	18 Years to 80 Years (Adult, Older Adult)	210	Industry	Interventional	Allocation: Randomized|Intervention Model: Parallel Assignment|Masking: Triple (Participant, Investigator, Outcomes Assessor)|Primary Purpose: Treatment	20070561	2011-03-01	2013-02-01	2013-05-01	2011-03-11	2014-06-17	2017-02-09	Research Site, Birmingham, Alabama, United States|Research Site, Tuscaloosa, Alabama, United States|Research Site, Peoria, Arizona, United States|Research Site, Scottsdale, Arizona, United States|Research Site, Encino, California, United States|Research Site, Hemet, California, United States|Research Site, Inglewood, California, United States|Research Site, La Jolla, California, United States|Res…	C+I		https://ClinicalTrials.gov/show/NCT01313208	Y	2015-03-05		https://pubmed.ncbi.nlm.nih.gov/25793152/	2.08767	4.0137	1.84384
224	NCT00942968	Evaluation of Dalteparin for Long-term (One Year) Treatment of Blood Clots in Subjects With Cancer	Has Results	Cancer	Drug: dalteparin	Number of Participants With Major Bleeding Events Adjudicated by Central Adjudication Committee|Number of Participants With New or Recurrent Venous Thromboembolism (VTE) Adjudicated by Central Adjudication Committee|Number of Participants With Investigator Identified Major Bleeding Events|Number of Participants With Any Bleeding Event (Major or Minor) Adjudicated by Central Adjudication Committee…	Clinical	Pfizer	All	18 Years and older (Adult, Older Adult)	338	Industry	Interventional	Allocation: N/A|Intervention Model: Single Group Assignment|Masking: None (Open Label)|Primary Purpose: Treatment	FRAG-A001-401|A6301095	2009-06-01	2012-03-01	2013-06-01	2009-07-21	2017-02-24	2017-02-24	Arizona Cancer Center, Tuscon, Arizona, United States|Bay Area Cancer Research Group, Pleasant Hill, California, United States|Harbor-UCLA Medical Center, Torrance, California, United States|University of CT Health Center, Farmington, Connecticut, United States|Eastern Connecticut Hematology and Oncology Associates, Norwich, Connecticut, United States|Georgetown University Hospital-Lombardi Cance…	C+I		https://ClinicalTrials.gov/show/NCT00942968	Y	2015-05-10	NCT in Pubmed	https://pubmed.ncbi.nlm.nih.gov/25827941/	3.19178	5.94247	1.93973
269	NCT01293812	Effect on Pain of Oral Sucrose Versus Placebo in Children 1 to 3 Months Old Needing Venipuncture	No Results Available	Pain	Drug: 88% sucrose po solution|Drug: placebo po	Difference in pain scores related to venipuncture in the study population as assessed by the Face, Legs, Activity, Cry and Consolability Pain Scale before the administration of sucrose and one minute after the venipuncture|The difference in pain scores using the Neonatal Infant Pain Scale (NIPS).	Surrogate	St. Justine's Hospital|Canadian Association of Emergency Physicians	All	1 Month to 3 Months (Child)	82	Other|Industry	Interventional	Allocation: Randomized|Intervention Model: Parallel Assignment|Masking: Quadruple (Participant, Care Provider, Investigator, Outcomes Assessor)|Primary Purpose: Treatment	Sucrose#3236	2011-02-01	2013-02-01	2013-06-01	2011-02-11		2015-12-22	CHU Ste-Justine, Montreal, Quebec, Canada	C		https://ClinicalTrials.gov/show/NCT01293812	Y	2017-11-03	NCT in Scholar	https://pubmed.ncbi.nlm.nih.gov/29108736/	4.75616	6.7589	4.4274
280	NCT01370356	A Study To Evaluate The Efficacy And Safety Of Varenicline Compared To Placebo For Smoking Cessation Through Reduction	Has Results	Smoking Cessation	Drug: Varenicline Tartrate|Drug: Placebo	Percentage of Participants With Carbon Monoxide (CO) Confirmed 10-Week Continuous Abstinence (CA) From Smoking|Percentage of Participants With CO Confirmed 4-Week CA From Smoking|Percentage of Participants With CO Confirmed Long Term CA From Smoking|Percentage of Participants With 7-Day Point Prevalence of Smoking Cessation|Percentage of Participants With 4-Week Point Prevalence of Smoking Cessat…	Clinical	Pfizer	All	18 Years and older (Adult, Older Adult)	1510	Industry	Interventional	Allocation: Randomized|Intervention Model: Parallel Assignment|Masking: Double (Participant, Investigator)|Primary Purpose: Health Services Research	A3051075|REDUCE TO QUIT	2011-07-01	2013-07-01	2013-07-01	2011-06-09	2014-09-01	2014-09-01	Pharmacology Research Institute, Encino, California, United States|Pharmacology Research Institute, Newport Beach, California, United States|Clinical Neuroscience Solutions, Inc., Jacksonville, Florida, United States|Clinical Neuroscience Solutions, Inc., Orlando, Florida, United States|Central Kentucky Research Associates, Inc., Lexington, Kentucky, United States|Mayo Clinic, Rochester, Minnesot…	C+I		https://ClinicalTrials.gov/show/NCT01370356	Y	2015-02-17		https://pubmed.ncbi.nlm.nih.gov/25688780/	1.63288	3.63562	1.63288
302	NCT01547598	Safety and Efficacy of LUMIGAN® RC Versus DuoTrav® in Patients Who Require Further Intraocular Pressure (IOP) Reduction	Has Results	Glaucoma, Open-Angle|Ocular Hypertension	Drug: travoprost ophthalmic solution 0.004%|Drug: travoprost 0.004% / timolol 0.5% combination ophthalmic solution|Drug: Bimatoprost ophthalmic solution 0.01%	Mean Diurnal Intraocular Pressure (IOP)|Change From Baseline in Mean IOP at Week 12|Percentage of Participants With ≥15% Reduction in Mean Diurnal IOP From Baseline|Percentage of Participants With Mean Diurnal IOP Less Than 18 mmHg|Change From Baseline in Mean IOP at Week 6	Surrogate	Allergan	All	18 Years and older (Adult, Older Adult)	135	Industry	Interventional	Allocation: Randomized|Intervention Model: Parallel Assignment|Masking: Single (Investigator)|Primary Purpose: Treatment	GMA-LUM-11-020	2011-12-01	2013-07-01	2013-07-01	2012-03-08	2014-08-15	2014-08-15	Vancouver, British Columbia, Canada	C		https://ClinicalTrials.gov/show/NCT01547598	N	N/A			#VALUE!	#VALUE!	#VALUE!
328	NCT01777620	A Study of Subject Satisfaction With BOTOX® Cosmetic Treatment in Facial Rhytides	Has Results	Facial Rhytides	Biological: onabotulinumtoxinA|Drug: Normal Saline	Percentage of Participants Satisfied With Treatment of Glabellar Lines Assessed Using the Facial Line Satisfaction Questionnaire (FLSQ)|Percentage of Participants Satisfied With Treatment of Crow's Feet Lines (CFL) and Glabellar Lines Assessed Using the FLSQ|Percentage of Participants Satisfied With Duration of Treatment of Glabellar Lines Assessed Using the FLSQ|Percentage of Participants Where …	Clinical scale	Allergan	All	18 Years to 65 Years (Adult, Older Adult)	125	Industry	Interventional	Allocation: Randomized|Intervention Model: Parallel Assignment|Masking: Triple (Participant, Investigator, Outcomes Assessor)|Primary Purpose: Treatment	GMA-BTXC-12-001	2013-01-31	2013-05-29	2013-07-31	2013-01-29	2014-05-30	2019-04-17	Toronto, Ontario, Canada	C		https://ClinicalTrials.gov/show/NCT01777620	Y	2015-08-01		https://pubmed.ncbi.nlm.nih.gov/26218728/	2.17534	2.49863	2.00274
326	NCT01770652	An Open-label, Non-randomized, Parallel Group Study in Subjects With Mild, Moderate, Severe, or No Renal Impairment	Has Results	Renal Impairment	Drug: Deferiprone	Cmax for Serum Deferiprone and Deferiprone 3-O-glucuronide|Tmax for Serum Deferiprone and Deferiprone 3-O-glucuronide|AUC Zero to Infinity (AUC0-∞) for Serum Deferiprone and Deferiprone 3-O-glucuronide|T1/2 for Serum Deferiprone and Deferiprone 3-O-glucuronide|Ae24 for Urine Deferiprone and Deferiprone 3-O-glucuronide|Fe24 for Serum Deferiprone and Deferiprone 3-O-glucuronide|Safety and Tolerabil…	Surrogate	ApoPharma	All	18 Years to 75 Years (Adult, Older Adult)	32	Industry	Interventional	Allocation: Non-Randomized|Intervention Model: Parallel Assignment|Masking: None (Open Label)	LA39-0412	2013-01-01	2013-07-01	2013-08-01	2013-01-18	2014-08-26	2014-08-26	Hôpital Maisonneuve-Rosemont, Montreal, Quebec, Canada|Algorithme Pharma Inc., Mount-Royal, Quebec, Canada	C		https://ClinicalTrials.gov/show/NCT01770652	Y	2016-07-18	NCT in Scholar	https://pubmed.ncbi.nlm.nih.gov/27276421/	3.04932	3.54521	2.96438
151	NCT00502242	Study Evaluating The Effect Of Ramipril On Urinary Protein Excretion In Renal Transplant Patients Converted To Sirolimus	Has Results	Kidney Transplant	Drug: ramipril	Percentage of Participants Who Had Initiated Losartan Therapy at 52 Weeks Following Conversion to SRL|Percentage of Participants Who Had a Dose Escalation in Randomized Test Article (Ramipril or Placebo) by 52 Weeks Following Conversion to SRL|Percentage of Participants With U p/c <0.5 at 24 and 52 Weeks Following Conversion to Sirolimus|Percentage of Participants With Urinary Albumin to Creatini…	Surrogate	Pfizer	All	18 Years and older (Adult, Older Adult)	229	Industry	Interventional	Allocation: Randomized|Intervention Model: Parallel Assignment|Masking: Quadruple (Participant, Care Provider, Investigator, Outcomes Assessor)|Primary Purpose: Treatment	0468E5-4439|B1741001	2007-12-01	2013-09-01	2013-09-01	2007-07-17	2014-08-27	2014-08-27	Pfizer Investigational Site, Los Angeles, California, United States|Pfizer Investigational Site, Los Angeles, California, United States|Pfizer Investigational Site, San Francisco, California, United States|Pfizer Investigational Site, Aurora, Colorado, United States|Pfizer Investigational Site, Denver, Colorado, United States|Pfizer Investigational Site, Gainesville, Florida, United States|Pfizer…	C+I		https://ClinicalTrials.gov/show/NCT00502242	Y	2015-07-14		https://pubmed.ncbi.nlm.nih.gov/26176342/	1.86575	7.62192	1.86575
192	NCT00729703	Optimal Anti-tachycardia Therapy in Implantable Cardioverter-defibrillator (ICD) Patients Without Pacing Indications	No Results Available	Tachycardia	Device: Ovatio DR 6550|Device: OVATIO DR 6550	The first part is the time to first occurrence of inappropriate ICD shock therapy. The second part is the composite endpoint of time to first occurrence of death (all causes)or Hospitalizations due to cardio-vascular event.|all cause mortality and cardio-vascular related mortality|Hospitalizations due to cardio-vascular event (specified for each type of event)|Time to first occurrence of inapprop…	Clinical	LivaNova	All	18 Years and older (Adult, Older Adult)	462	Industry	Interventional	Allocation: Randomized|Intervention Model: Parallel Assignment|Masking: Single (Participant)|Primary Purpose: Treatment	OPTION - ITAC03	2006-06-01	2011-12-01	2013-10-01	2008-08-07		2015-01-13	Piedmont Hospital Research Institute, Atlanta, Georgia, United States|Atlanta Va Medical Center, Decatur, Georgia, United States|Southern Medical Research, Llc, Mandeville, Louisiana, United States|River City Cardiology, Jeffersonville, Ohio, United States|Pee Dee Cardiology, Florence, South Carolina, United States|Algemeen Ziekenhuis - Antwepen, Antwepen, Belgium|Kliniek Maria Middelares - Gent,…	C+I		https://ClinicalTrials.gov/show/NCT00729703	Y	2014-10-01		https://pubmed.ncbi.nlm.nih.gov/25282033/	2.83562	8.33973	1
281	NCT01371994	A Study to Assess Efficacy and Safety With Solifenacin Succinate to Improve Urinary Continence After Robotic Assisted Radical Prostatectomy	Has Results	Urinary Incontinence	Drug: solifenacin succinate|Drug: Placebo	Time From First Dose to Urinary Continence|Percentage of Participants Who Gain Continence During 12-week Treatment Period|Average Daily Pad Usage at Baseline|Change From Baseline in Average Daily Pad Usage|American Urology Association Symptom Score (AUASS) at Baseline|Change From Baseline in American Urology Association Symptom Score (AUASS)|American Urology Association Quality of Life (QOL) Scor…	Clinical	Astellas Pharma Inc	Male	18 Years and older (Adult, Older Adult)	640	Industry	Interventional	Allocation: Randomized|Intervention Model: Parallel Assignment|Masking: Triple (Participant, Care Provider, Investigator)|Primary Purpose: Treatment	905-UC-050	2011-08-02	2013-10-21	2013-10-21	2011-06-13	2014-10-09	2018-08-28	Urology Centers of Alabama, Homewood, Alabama, United States|Alaska Clinical Research Center, Anchorage, Alaska, United States|Urological Associates of Southern Arizona, Tucson, Arizona, United States|University of California, San Diego Moores Cancer Center, La Jolla, California, United States|Tower Urology, Los Angeles, California, United States|Radiological Associates of Sacramento Medical Grou…	C+I		https://ClinicalTrials.gov/show/NCT01371994	Y	2014-10-02	NCT in Scholar	https://pubmed.ncbi.nlm.nih.gov/25281778/	0.947945	3.16986	0.947945
278	NCT01347580	A 30 Day Study to Evaluate Efficacy and Safety of Pre-hospital vs. In-hospital Initiation of Ticagrelor Therapy in STEMI Patients Planned for Percutaneous Coronary Intervention (PCI)	Has Results	Myocardial Infarction|Segment Elevation Myocardial Infarction (STEMI)	Drug: Ticagrelor|Drug: Placebo	Thrombolysis In Myocardial Infarction (TIMI) Flow Grade 3 of MI Culprit Vessel at Initial Angiography (Co-primary Endpoint)|ST-segment Elevation Resolution Pre PCI ≥70% (Co-primary Endpoint)|1st Composite Clinical Endpoint|2nd Composite Clinical Endpoint|Definite Stent Thrombosis|TIMI Flow Grade 3 Post -PCI|ST Segment Elevation Resolution Post-PCI >= 70%|Thrombotic Bail-out With GPIIb/IIIa Inhibi…	Surrogate	AstraZeneca	All	18 Years and older (Adult, Older Adult)	1875	Industry	Interventional	Allocation: Randomized|Intervention Model: Parallel Assignment|Masking: Triple (Participant, Investigator, Outcomes Assessor)|Primary Purpose: Treatment	D5130L00006	2011-09-01	2013-11-01	2013-11-01	2011-05-04	2015-02-11	2015-07-22	Research Site, Algiers, Algeria|Research Site, Blida, Algeria|Research Site, Herston, Australia|Research Site, Southport, Australia|Research Site, Woolloongabba, Australia|Research Site, Graz, Austria|Research Site, Innsbruck, Austria|Research Site, Wien, Austria|Research Site, Halifax, Nova Scotia, Canada|Research Site, Newmarket, Ontario, Canada|Research Site, Scarborough, Ontario, Canada|Resea…	C+I		https://ClinicalTrials.gov/show/NCT01347580	Y	2014-09-01		https://pubmed.ncbi.nlm.nih.gov/25175921/	0.832877	3.00274	0.832877
289	NCT01427309	A Study of Fluzone® High-Dose Vaccine Compared With Fluzone® Vaccine In Elderly Adults	Has Results	Influenza	Biological: High Dose Trivalent Inactivated Influenza Vaccine|Biological: Trivalent Inactivated Influenza Vaccine	Occurrences of Culture- or Polymerase Chain Reaction (PCR)-Confirmed Influenza Caused by Any Influenza Viral Types/Subtypes, in Association With a Protocol-defined Influenza-like Illness (ILI).|Occurrences of Culture-confirmed Influenza Caused by Influenza Viral Types/Subtypes That Are Antigenically Similar to Those Contained in the Vaccine Formulations, in Association With a Protocol-defined Inf…	Surrogate	Sanofi Pasteur, a Sanofi Company|Sanofi	All	65 Years and older (Older Adult)	31989	Industry	Interventional	Allocation: Randomized|Intervention Model: Parallel Assignment|Masking: Quadruple (Participant, Care Provider, Investigator, Outcomes Assessor)|Primary Purpose: Prevention	FIM12|U1111-1120-1300	2011-09-01	2013-05-01	2013-11-01	2011-09-01	2014-08-06	2015-04-20	Mobile, Alabama, United States|Chandler, Arizona, United States|Glendale, Arizona, United States|Glendale, Arizona, United States|Mesa, Arizona, United States|Mesa, Arizona, United States|Phoenix, Arizona, United States|Phoenix, Arizona, United States|Phoenix, Arizona, United States|Scottsdale, Arizona, United States|Tempe, Arizona, United States|Harrisburg, Arkansas, United States|Anaheim, Calif…	C+I		https://ClinicalTrials.gov/show/NCT01427309	Y	2014-08-14		https://pubmed.ncbi.nlm.nih.gov/25119609/	1.28767	2.95342	0.783562
238	NCT01058980	ADenosine Following Pulmonary Vein Isolation to Target Dormant Conduction Elimination: the ADVICE Trial	No Results Available	Paroxysmal Atrial Fibrillation|Pulmonary Vein Isolation|Dormant Pulmonary Vein Conduction	Procedure: Additional ablation until elimination of dormant conduction|Procedure: No additional ablation|Procedure: Registry group|Procedure: Usual medical care	Time to first recurrence of electrocardiographically documented, symptomatic AF or atrial flutter/tachycardia between 3 and 12 months post ablation in the absence of antiarrhythmic drug therapy.|Time to first recurrence of any electrocardiographically documented AF or atrial flutter/tachycardia (symptomatic or asymptomatic) between days 91 and 365 after ablation.|Repeat ablation procedure for doc…	Clinical	Montreal Heart Institute|Canadian Institutes of Health Research (CIHR)|Abbott Medical Devices|Johnson & Johnson	All	18 Years and older (Adult, Older Adult)	550	Other|Industry	Interventional	Allocation: Randomized|Intervention Model: Parallel Assignment|Masking: Single (Participant)|Primary Purpose: Treatment	ICM 08-1067	2009-12-01	2013-09-01	2013-12-01	2010-01-29		2014-04-03	Royal Perth Hospital, Perth, Western Australia, Australia|KH d. Elisabethinen Linz GmbH, Linz, Austria|Cliniques universitaires Saint-Luc, Bruxelles, Belgium|Foothills Medical Center, Calgary, Alberta, Canada|Royal Jubilee Hospital, Vancouver, British Columbia, Canada|QE II Health Sciences Center, Halifax, Nova Scotia, Canada|McMaster University and Hamilton Health Sciences, Hamilton, Ontario, Ca…	C+I		https://ClinicalTrials.gov/show/NCT01058980	Y	2013-10-04		https://pubmed.ncbi.nlm.nih.gov/24097372/	0.090411	3.84384	-0.158904
311	NCT01627340	Immunogenicity and Safety Study of GlaxoSmithKline (GSK) Biologicals' Engerix™-B in Adults With or Without Type 2 Diabetes Mellitus	Has Results	Hepatitis B	Biological: Engerix™-B vaccine	Number of Subjects Seroprotected for Anti- Hepatitis B Surface Antigen (Anti-HBs) Antibodies|Anti-HBs Antibody Concentration|Number of Subjects Reporting Any Solicited Local Symptoms|Number of Subjects Reporting Any Solicited General Symptoms|Number of Subjects Reporting Any Unsolicited Adverse Events (AEs)|Number of Subjects Reporting Any Serious Adverse Events (SAEs)	Surrogate	GlaxoSmithKline	All	20 Years and older (Adult, Older Adult)	667	Industry	Interventional	Allocation: Non-Randomized|Intervention Model: Parallel Assignment|Masking: None (Open Label)|Primary Purpose: Prevention	115918	2012-07-24	2013-12-18	2013-12-18	2012-06-25	2015-01-09	2018-07-31	GSK Investigational Site, Huntsville, Alabama, United States|GSK Investigational Site, Stockbridge, Georgia, United States|GSK Investigational Site, Boise, Idaho, United States|GSK Investigational Site, Mishawaka, Indiana, United States|GSK Investigational Site, Wichita, Kansas, United States|GSK Investigational Site, Endwell, New York, United States|GSK Investigational Site, Cleveland, Ohio, Uni…	C		https://ClinicalTrials.gov/show/NCT01627340	Y	2016-04-28		https://pubmed.ncbi.nlm.nih.gov/27123743/	2.36164	3.76438	2.36164
301	NCT01519661	Long Term Safety of Tobramycin Inhalation Powder in Patients With Cystic Fibrosis	Has Results	Pulmonary Infections|Pseudomonas Aeruginosa in Cystic Fibrosis	Drug: TBM100	Percentage of Participants With Treatment Emergent Adverse Events, Serious Adverse Events (SAEs) and Deaths|Relative Change From Baseline in Forced Expiratory Volume in One Second (FEV1) Percent Predicted|Relative Change From Baseline in FVC Percent Predicted|Relative Change From Baseline in FEF Rate Over 25 to 75 Percent of Vital Capacity Predicted|Change From Baseline in Pseudomonas Aeruginosa …	Clinical	Novartis Pharmaceuticals|Novartis	All	6 Years and older (Child, Adult, Older Adult)	157	Industry	Interventional	Allocation: Non-Randomized|Intervention Model: Single Group Assignment|Masking: None (Open Label)|Primary Purpose: Treatment	CTBM100C2401|2011-002000-32	2012-01-01	2014-01-01	2014-01-01	2012-01-27	2015-02-10	2015-02-10	Novartis Investigative Site, Little Rock, Arkansas, United States|Novartis Investigative Site, Denver, Colorado, United States|Novartis Investigative Site, Jacksonville, Florida, United States|Novartis Investigative Site, Atlanta, Georgia, United States|Novartis Investigative Site, St. Louis, Missouri, United States|Novartis Investigative Site, Omaha, Nebraska, United States|Novartis Investigativ…	C+I		https://ClinicalTrials.gov/show/NCT01519661	Y	2016-09-09		https://pubmed.ncbi.nlm.nih.gov/27435882/	2.69041	4.69315	2.69041
304	NCT01553617	VolulyteTM in Cardiac Surgery	No Results Available	Heart; Dysfunction Postoperative, Cardiac Surgery	Drug: 6% hydroxyethyl starch 130/0.4 in an isotonic electrolyte solution (VolulyteTM)|Drug: Human serum albumin	Calculated red blood cell loss|Haemodynamics|Fluid input/output|Use of vasoactive and inotropic drugs|Laboratory parameters	Surrogate	Fresenius Kabi	All	18 Years and older (Adult, Older Adult)	133	Industry	Interventional	Allocation: Randomized|Intervention Model: Parallel Assignment|Masking: None (Open Label)|Primary Purpose: Treatment	VOLU-010-C P4	2012-10-01	2014-01-01	2014-01-01	2012-03-14		2014-06-26	Vancouver General Hospital, Vancouver, British Columbia, Canada|Queen Elizabeth II Health Sciences Centre, Halifax, Nova Scotia, Canada|London Health Sciences Centre, London, Ontario, Canada|St. Michael's Hospital, Toronto, Ontario, Canada|Toronto General Hospital, Toronto, Ontario, Canada	C		https://ClinicalTrials.gov/show/NCT01553617	N	N/A			#VALUE!	#VALUE!	#VALUE!
325	NCT01755572	Blood Pressure Outcomes With Liraglutide Therapy	No Results Available	Type 2 Diabetes|Systolic Hypertension	Drug: Liraglutide|Drug: Placebo	Change in plasma ANP level at 1 Day|Change in plasma ANP level at 21 Days|Change in mean 24-Hr urinary sodium excretion rate following 21 days of liraglutide (titrated 1.8mg) compared to crossover with placebo (baseline-subtracted)|Change in mean Nighttime urinary sodium excretion rate following 21 days of liraglutide (titrated 1.8mg) compared to crossover with placebo (baseline-subtracted)|Chang…	Surrogate	Mount Sinai Hospital, Canada|Novo Nordisk A/S	All	30 Years to 70 Years (Adult, Older Adult)	22	Other|Industry	Interventional	Allocation: Randomized|Intervention Model: Crossover Assignment|Masking: Triple (Participant, Investigator, Outcomes Assessor)|Primary Purpose: Basic Science	MSH-12-0020-A	2013-01-01	2014-01-01	2014-03-01	2012-12-24		2015-03-25	Leadership Sinai Centre for Diabetes, Mount Sinai Hospital, Canada, Toronto, Ontario, Canada	C		https://ClinicalTrials.gov/show/NCT01755572	Y	2014-11-20		https://pubmed.ncbi.nlm.nih.gov/25414155/	0.884932	1.88493	0.723288
335	NCT01875991	Preference Between Two Autoinjectors in Patients With Rheumatoid Arthritis and Plaque Psoriasis Treated With Etanercept	Has Results	Rheumatoid Arthritis|Plaque Psoriasis	Drug: Etanercept via Autoinjector A|Drug: Etanercept via Autoinjector B	Percentage of Participants With a Preference for Autoinjector A Versus Autoinjector B|Change From Baseline in Needle Apprehension at Week 4|Ease of Use|Certainty of Completing the Injection With the Autoinjector|Convenience|Discomfort|Satisfaction|Pain Associated With Use of the Autoinjector|Strength of Preference for Autoinjector A and Autoinjector B	Surrogate	Amgen	All	18 Years and older (Adult, Older Adult)	217	Industry	Interventional	Allocation: Randomized|Intervention Model: Crossover Assignment|Masking: None (Open Label)|Primary Purpose: Treatment	20090176	2013-06-05	2014-03-04	2014-03-04	2013-06-12	2015-05-20	2018-09-04	Research Site, Huntsville, Alabama, United States|Research Site, Tuscaloosa, Alabama, United States|Research Site, Glendale, Arizona, United States|Research Site, Scottsdale, Arizona, United States|Research Site, Hot Springs, Arkansas, United States|Research Site, San Diego, California, United States|Research Site, San Ramon, California, United States|Research Site, Santa Maria, California, Unite…	C+I		https://ClinicalTrials.gov/show/NCT01875991	Y	2016-11-09	Title in Scholar	https://pubmed.ncbi.nlm.nih.gov/27829325/	2.68767	3.43288	2.68767
264	NCT01250405	Acute Effects of Cinacalcet on Arterial Stiffness and Ventricular Function in Hemodialysis Patients	No Results Available	Chronic Kidney Disease	Drug: Cinacalcet|Drug: Placebo	Arterial stiffness|Ventricular function		Laval University|Amgen	All	18 Years to 80 Years (Adult, Older Adult)	23	Other|Industry	Interventional	Allocation: Randomized|Intervention Model: Crossover Assignment|Masking: Double (Participant, Investigator)	CA2009-0008	2012-05-01	2014-04-01	2014-04-01	2010-11-30		2014-04-07	Karine Marquis, Québec, Quebec, Canada	C		https://ClinicalTrials.gov/show/NCT01250405	Y	2017-05-01		https://pubmed.ncbi.nlm.nih.gov/28538380/	3.08493	5.00274	3.08493
309	NCT01575223	Saline Irrigation After Surgery in Patients With Chronic Sinusitis	No Results Available	Chronic Rhinosinusitis	Device: NeilMed sinus rinse|Device: Salinex	Sinonasal Outcomes Scale (SNOT-22)|Lund MacKay score|Nasal and Sinus Symptom Score (NSS) - Subjective scale|Perioperative Sinus Endoscopy scale (POSE)	Clinical scale	Samuel Lunenfeld Research Institute, Mount Sinai Hospital|NeilMed Pharmaceuticals	All	18 Years to 65 Years (Adult, Older Adult)	86	Other|Industry	Interventional	Allocation: Randomized|Intervention Model: Parallel Assignment|Masking: Single (Investigator)|Primary Purpose: Treatment	HVSI-001	2012-03-01	2014-04-01	2014-04-01	2012-04-11		2014-04-23	University of Calgary Otolaryngology - Head & Neck Surgery, Calgary, Alberta, Canada|Western University Dept. of Otolaryngology - Head & Neck Surgery, London, Ontario, Canada|Ottawa University Otolaryngology - Head & Neck Surgery, Ottawa, Ontario, Canada|Mount Sinai Hospital, Toronto, Ontario, Canada	C		https://ClinicalTrials.gov/show/NCT01575223	N	N/A			#VALUE!	#VALUE!	#VALUE!
275	NCT01329029	Roflumilast in Chronic Obstructive Pulmonary Disease (COPD) Patients Treated With Fixed Combinations of Long-acting β2-agonists (LABA) and Inhaled Glucocorticosteroid (ICS)	Has Results	Chronic Obstructive Pulmonary Disease	Drug: Roflumilast|Drug: Placebo	Rate of Moderate or Severe COPD Exacerbations Per Patient Per Year|Change From Baseline in Post-Bronchodilator Forced Expiratory Volume in the First Second (FEV1)|Rate of Severe COPD Exacerbations Per Patient Per Year|Rate of COPD Exacerbations Per Patient Per Year All Categories|Percentage of Participants Experiencing at Least 1 COPD Exacerbation|Time to First COPD Exacerbation All Categories|Ti…	Clinical	AstraZeneca	All	40 Years and older (Adult, Older Adult)	1945	Industry	Interventional	Allocation: Randomized|Intervention Model: Parallel Assignment|Masking: Double (Participant, Investigator)|Primary Purpose: Treatment	RO-2455-404-RD|2010-019685-87|U1111-1141-7422	2011-05-01	2014-03-01	2014-05-01	2011-04-05	2015-10-29	2016-12-13	Nycomed Investigational Site, Box Hill, Australia|Nycomed Investigational Site, Clayton, Australia|Nycomed Investigational Site, Concord, Australia|Nycomed Investigational site, Daws Park, Australia|Nycomed Investigational Site, Frankston, Australia|Nycomed Investigational Site, Heidelberg, Australia|Nycomed Investigational Site, Parkville, Australia|Nycomed Investigational Site, Toorak Gardens, …	C+I		https://ClinicalTrials.gov/show/NCT01329029	Y	2015-02-13		https://pubmed.ncbi.nlm.nih.gov/25684586/	0.956164	3.79178	0.789041
303	NCT01552902	Effectiveness of Vyvanse Compared to Concerta in Adolescents With Attention-deficit/Hyperactivity Disorder	Has Results	Attention-deficit/Hyperactivity Disorder	Drug: Lisdexamfetamine dimesylate|Drug: Methylphenidate Hydrochloride|Drug: Placebo	Change From Baseline in Attention-Deficit/Hyperactivity Disorder Rating Scale, Fourth Edition (ADHD-RS-IV) Total Score at Week 6|Percentage of Participants With an Improvement on Clinical Global Impression - Global Improvement (CGI-I) at Week 6	Clinical scale	Shire|Takeda	All	13 Years to 17 Years (Child)	549	Industry	Interventional	Allocation: Randomized|Intervention Model: Parallel Assignment|Masking: Quadruple (Participant, Care Provider, Investigator, Outcomes Assessor)|Primary Purpose: Treatment	SPD489-406|2011-005452-34	2012-04-03	2014-05-22	2014-05-22	2012-03-13	2015-03-18	2021-06-10	Harmonex Neuroscience Research, Inc., Dothan, Alabama, United States|Center for Advanced Improvement, Tucson, Arizona, United States|Clinical Study Centers, LLC, Little Rock, Arkansas, United States|Shanti Clinical Trials, Colton, California, United States|Sun Valley Research Center, Imperial, California, United States|Synergy Clinical Research Center, National City, California, United States|Pac…	C+I		https://ClinicalTrials.gov/show/NCT01552902	Y	2017-11-01		https://pubmed.ncbi.nlm.nih.gov/28980198/	3.44932	5.58356	3.44932
324	NCT01753856	Effects of Teriparatide or Denosumab on Bone in Postmenopausal Women With Osteoporosis	Has Results	Osteoporosis	Drug: Teriparatide|Drug: Denosumab|Drug: Demeclocycline|Drug: Tetracycline|Drug: Calcium Supplement|Drug: Vitamin D	Change From Baseline to 3 Months in Mineralizing Surface (MS) /Bone Surface (BS) in the Cancellous Compartment (CC) of the Iliac Crest Bone Biopsies|Number of Samples With Single or Double Tetracycline Labels, SL and DL, or No Tetracycline Labels in the CC, Endocortical Compartment (EC), Intracortical Compartment (IC) and Periosteal Compartment (PC) of the Iliac Crest Bone Biopsies|Change From Ba…	Surrogate	Eli Lilly and Company	Female	55 Years to 89 Years (Adult, Older Adult)	69	Industry	Interventional	Allocation: Randomized|Intervention Model: Parallel Assignment|Masking: None (Open Label)|Primary Purpose: Treatment	14592|B3D-US-GHDV	2013-01-01	2014-06-01	2014-06-01	2012-12-20	2015-10-08	2015-10-08	For additional information regarding investigative sites for this trial, contact 1-877-CTLILLY (1-877-285-4559, 1-317-615-4559) Mon - Fri from 9 AM to 5 PM Eastern Time (UTC/GMT - 5 hours, EST), or speak with your personal physician., Lakewood, Colorado, United States|For additional information regarding investigative sites for this trial, contact 1-877-CTLILLY (1-877-285-4559, 1-317-615-4559) Mo…			https://ClinicalTrials.gov/show/NCT01753856	Y	2017-11-15		https://pubmed.ncbi.nlm.nih.gov/29024120/	3.46027	4.87397	3.46027
330	NCT01795872	Follow-up Study After 11 Years of Patients Who Were Included in the BENEFIT Trial (304747) With a First Demyelinating Event Suggestive of Multiple Sclerosis	No Results Available	Multiple Sclerosis	Procedure: Several diagnostic procedures	Time to First Relapse by Kaplan-Meier Estimates|Time to Clinically Definite Multiple Sclerosis (CDMS) Represented by Kaplan-Meier Estimates|Number of Subjects With Diagnosis of Multiple Sclerosis Within Eleven years after Clinically-Isolated Syndrome (CIS) According to McDonald 2001 and 2010 Criteria|Disease Course as Assessed at the Time of BENEFIT 11|Percentage of Subjects Converting to Seconda…	Clinical	Bayer	All	18 Years and older (Adult, Older Adult)	278	Industry	Interventional	Allocation: N/A|Intervention Model: Single Group Assignment|Masking: None (Open Label)|Primary Purpose: Treatment	16401|2012-005262-35	2013-09-01	2014-04-01	2014-06-01	2013-02-21		2015-07-27	Graz, Steiermark, Austria|Innsbruck, Austria|Bruxelles - Brussel, Belgium|Gent, Belgium|Leuven, Belgium|Liege, Belgium|Calgary, Alberta, Canada|London, Ontario, Canada|Ottawa, Ontario, Canada|Montreal, Quebec, Canada|Brno, Czech Republic|Hradec Kralove, Czech Republic|Ostrava-Poruba, Czech Republic|Praha 2, Czech Republic|Glostrup, Denmark|Oulu, Finland|Seinäjoki, Finland|Tampere, Finland|Turku, …	C+I		https://ClinicalTrials.gov/show/NCT01795872	Y	2016-08-10		https://pubmed.ncbi.nlm.nih.gov/27511182/	2.36164	2.94247	2.19452
230	NCT00967538	Safety and Efficacy of Etanercept in Patients With Psoriasis Who Failed to Respond to Other Biologic Treatments	No Results Available	Psoriasis	Drug: etanercept 50 mg	Proportion of patients who reach a Physician's Global Assessment (PGA) of clear or almost clear after 12 and 24 weeks of etanercept for patients who have shown an unsatisfactory response to adalimumab 40 mg every other week (EOW).|Proportion of patients who reach a PGA of clear or almost clear after 12 and 24 weeks of etanercept for patients who have lost their satisfactory response to adalimumab…	Clinical	Innovaderm Research Inc.|Amgen	All	18 Years to 80 Years (Adult, Older Adult)	89	Other|Industry	Interventional	Allocation: N/A|Intervention Model: Single Group Assignment|Masking: None (Open Label)|Primary Purpose: Treatment	Inno-6011|CA-2009-0004	2009-09-01	2014-07-01	2014-07-01	2009-08-28		2014-07-24	Kirk Barber Research, Calgary, Alberta, Canada|PerCuro Clinical Research Ltd, Victoria, British Columbia, Canada|Winnipeg Clinic Dermatology Research, Winnipeg, Manitoba, Canada|Nexus Clinical Research, St John's, Newfoundland and Labrador, Canada|New Lab Clinical Research, St John's, Newfoundland and Labrador, Canada|Eastern Canada Cutaneous Research Associates Ltd, Halifax, Nova Scotia, Canada|…	C		https://ClinicalTrials.gov/show/NCT00967538	Y	2015-01-20	NCT in Scholar	https://pubmed.ncbi.nlm.nih.gov/25600828/	0.556164	5.38904	0.556164
298	NCT01493557	A Prospective, Open Label Study Evaluating Two Management Strategies on Gastrointestinal Symptoms in Patients Newly on Treatment With Pradaxa for the Prevention of Stroke and Systemic Embolism With Non-valvular Atrial Fibrillation	Has Results	Atrial Fibrillation	Drug: pantoprazole|Drug: Pradaxa (dabigatran etexilate)|Drug: Pradaxa, within 30 minutes after a meal	The Rate of Complete Effectiveness of Initial GIS Management Strategy|Rate of Partial Effectiveness of Initial GIS Management Strategies|Combined Rate of Complete or Partial Effectiveness of Initial GIS Management Strategies|Rate of Complete Effectiveness of Combined GIS Management Strategies|Rate of Partial Effectiveness of Combined GIS Management Strategies|Combined Rate of Complete or Partial …	Surrogate	Boehringer Ingelheim	All	18 Years and older (Adult, Older Adult)	1067	Industry	Interventional	Allocation: Randomized|Intervention Model: Parallel Assignment|Masking: None (Open Label)|Primary Purpose: Prevention	1160.13	2011-12-01	2014-07-01	2014-07-01	2011-12-16	2015-10-05	2015-10-05	1160.128.1046 Boehringer Ingelheim Investigational Site, Birmingham, Alabama, United States|1160.128.1045 Boehringer Ingelheim Investigational Site, Huntsville, Alabama, United States|1160.128.1003 Boehringer Ingelheim Investigational Site, Mobile, Alabama, United States|1160.128.1093 Boehringer Ingelheim Investigational Site, Chandler, Arizona, United States|1160.128.1067 Boehringer Ingelheim In…	C+I		https://ClinicalTrials.gov/show/NCT01493557	Y	2016-10-05		https://pubmed.ncbi.nlm.nih.gov/27709460/	2.26575	4.84932	2.26575
175	NCT00649298	A Clinical Trial of IntensiVE Dialysis	No Results Available	Renal Replacement Therapy|Renal Dialysis|End Stage Kidney Disease|End Stage Renal Disease|Uremia	Procedure: haemodialysis	The primary end-point for this study is the difference in the change in quality of life between the two groups from randomisation to the 12 month follow-up as measured by the EQ-5D instrument.|Survival and cardiovascular analyses|Quality of life and patient acceptability|Safety outcomes|Costs associated with each intervention|Changes in biochemical and haematological parameters	Clinical	The George Institute|National Health and Medical Research Council, Australia|Baxter Healthcare Corporation	All	18 Years and older (Adult, Older Adult)	200	Other|Industry	Interventional	Allocation: Randomized|Intervention Model: Parallel Assignment|Masking: Single (Outcomes Assessor)|Primary Purpose: Treatment	GI-R-A001- 09	2008-05-01	2014-07-01	2014-10-01	2008-04-01		2019-12-03	The Canberra Hospital, Canberra, Australian Capital Territory, Australia|RPAH/Concord, Sydney, New South Wales, Australia|Sydney Adventist Hospital, Sydney, New South Wales, Australia|Liverpool Hospital, Sydney, New South Wales, Australia|Sydney Dialysis Centre, Sydney, New South Wales, Australia|Princess Alexandra Hospital, Brisbane, Queensland, Australia|Royal Brisbane Hospital, Brisbane, Queen…	C+I		https://ClinicalTrials.gov/show/NCT00649298	Y	2017-02-01		https://pubmed.ncbi.nlm.nih.gov/28151412/	2.59178	8.76164	2.33973
336	NCT01881126	An Efficacy and Safety Study of Bimatoprost 0.01% Alone Compared With Travoprost 0.004% and Timolol 0.5% in Subjects With Glaucoma or Ocular Hypertension	Has Results	Glaucoma|Ocular Hypertension	Drug: bimatoprost 0.01%|Drug: travatan 0.004%|Drug: timolol 0.5%|Drug: hypromellose 0.3%	Intraocular Pressure (IOP) in the Study Eye at 8 AM, 12 PM, and 4 PM	Surrogate	Allergan	All	18 Years and older (Adult, Older Adult)	93	Industry	Interventional	Allocation: Randomized|Intervention Model: Parallel Assignment|Masking: Single (Investigator)|Primary Purpose: Treatment	GMA-LUM-12-021	2013-06-01	2014-10-01	2014-10-01	2013-06-19	2015-11-30	2015-11-30	Barrie, Ontario, Canada|Toronto, Ontario, Canada	C		https://ClinicalTrials.gov/show/NCT01881126	N	N/A			#VALUE!	#VALUE!	#VALUE!
327	NCT01775137	Ext. Long-term Safety Study in CF Patients: Single Arm TIP	Has Results	Long-term Safety of TIP	Drug: TBM100	Number of Participants With Adverse Events (AEs), Serious Adverse Events (SAEs), AEs/SAEs Leading to Discontinuation of Study Drug and Deaths Over 12 Treatment Cycles|Relative Change From Baseline in Forced Expiratory Volume in One Second (FEV1) Percent Predicted Over 12 Treatment Cycles|Absolute Change From Baseline in Pseudomonas Aeruginosa Sputum Density Over 12 Treatment Cycles|Tobramycin Min…	Clinical	Novartis Pharmaceuticals|Novartis	All	6 Years and older (Child, Adult, Older Adult)	45	Industry	Interventional	Allocation: Non-Randomized|Intervention Model: Single Group Assignment|Masking: None (Open Label)	CTBM100C2401E1	2013-02-01	2014-11-01	2014-11-01	2013-01-24	2015-11-06	2015-11-06	Novartis Investigative Site, Akron, Ohio, United States|Novartis Investigative Site, Charleston, South Carolina, United States|Novartis Investigative Site, Dallas, Texas, United States|Novartis Investigative Site, Houston, Texas, United States|Novartis Investigative Site, Caba, Buenos Aires, Argentina|Novartis Investigative Site, Capital Federal, Buenos Aires, Argentina|Novartis Investigative Sit…	CC+I		https://ClinicalTrials.gov/show/NCT01775137	N	N/A			#VALUE!	#VALUE!	#VALUE!
348	NCT02014922	A Study to Determine the Relief of Dry Eye Symptoms With the Use of TheraTears® Products (DUNLIN)	No Results Available	Dry Eye Syndromes	Drug: TheraTears® Lubricant Eye Drop|Drug: TheraTears® preservative-free single-use containers|Dietary Supplement: TheraTears® Nutrition|Other: TheraTears® TheraLid® Eyelid Cleanser	Change over time of OSDI score|Change over time of Visual analogue scores|Change over time of Tear osmolarity|Change over time of Tear film breakup time|Change over time of Corneal staining|Change over time of Lid wiper epitheliopathy|Change over time of Meibomian gland expressibility|Change over time of Meibum quality|Change over time of Tear film lipid layer thickness|Change over time of Tear m…	Surrogate	University of Waterloo|Advanced Vision Research	All	18 Years to 65 Years (Adult, Older Adult)	33	Other|Industry	Interventional	Allocation: Randomized|Intervention Model: Parallel Assignment|Masking: Single (Investigator)|Primary Purpose: Treatment	P/439/13/AVR	2013-12-01	2014-11-01	2014-11-01	2013-12-18		2015-03-11	Centre for Contact Lens Research, University of Waterloo School of Optometry & Vision Science, Waterloo, Ontario, Canada	C		https://ClinicalTrials.gov/show/NCT02014922	Y	2017-01-01	Title in Scholar	https://pubmed.ncbi.nlm.nih.gov/27425263/	2.16986	3.08767	2.16986
287	NCT01410162	Advagraf/Prograf Conversion Trial	No Results Available	Renal Transplant|Kidney Pancreas Transplant	Drug: Tacrolimus	renal function|Bioequivalence of MPA exposure with Advagraf	Surrogate	Norman Muirhead|Astellas Pharma Canada, Inc.|Lawson Health Research Institute	All	18 Years and older (Adult, Older Adult)	53	Other|Industry	Interventional	Allocation: Randomized|Intervention Model: Crossover Assignment|Masking: None (Open Label)|Primary Purpose: Treatment	R-10-647|17393	2010-12-01	2014-02-01	2014-12-01	2011-08-04		2015-09-01	London Health Sciences Centre, London, Ontario, Canada	C		https://ClinicalTrials.gov/show/NCT01410162	Y	2018-01-29	Title in Scholar	https://pubmed.ncbi.nlm.nih.gov/29266398/	3.99452	7.16712	3.16438
204	NCT00828737	Safety of Gadovist in Renally Impaired Patients	No Results Available	Fibrosis|Renal Impairment	Drug: Gadobutrol (Gadovist, BAY86-4875)	Number of patients with moderate to severe renal impairment, who develop Nephrogenic Systemic Fibrosis (NSF), based on diagnostically specific clinical and histopathological information|Number of Participants With Moderate to Severe Renal Impairment in Whom no Biopsy was Obtained who Develop Nephrogenic Systemic Fibrosis (NSF) Based on Diagnostically Specific Clinical Information|Number of Partic…	Surrogate	Bayer	All	2 Years and older (Child, Adult, Older Adult)	927	Industry	Interventional	Allocation: N/A|Intervention Model: Single Group Assignment|Masking: None (Open Label)|Primary Purpose: Treatment	13273|2008-004496-22	2008-12-01	2015-01-01	2015-01-01	2009-01-26		2016-02-18	Adelaide, South Australia, Australia|Clayton, Victoria, Australia|Geelong, Victoria, Australia|Westmead NSW, Australia|Innsbruck, Tirol, Austria|Ehenbichl, Austria|Graz, Austria|Leoben, Austria|Wien, Austria|Wien, Austria|Calgary, Alberta, Canada|Hamilton, Ontario, Canada|Toronto, Ontario, Canada|Toronto, Ontario, Canada|Fleurimont, Quebec, Canada|Le Kremlin-bicetre, France|Lille Cedex, France|Ma…	C+I		https://ClinicalTrials.gov/show/NCT00828737	Y	2017-01-01	NCT in Scholar	https://pubmed.ncbi.nlm.nih.gov/27529464/	2.00274	8.09041	2.00274
293	NCT01456936	Study Evaluating The Safety And Efficacy Of Varenicline and Bupropion For Smoking Cessation In Subjects With And Without A History Of Psychiatric Disorders	Has Results	Smoking Cessation	Drug: Placebo|Drug: varenicline tartrate|Drug: bupropion hydrochloride|Drug: Nicotine Replacement Therapy Patch	Occurrence of Neuropsychiatric (NPS) Adverse Events (AE) - the Primary Study Endpoint|Estimated NPS AE Rate (%), by Cohort|Occurrence of the Components of the NPS AE Primary Endpoint, Non-psychiatric History Cohort|Occurrence of the Components of the NPS AE Primary Endpoint, Psychiatric History Cohort|Occurrence of the Components of NPS AE Primary Endpoint (Overall)|Occurrence of Severe-only NPS …	Clinical	Pfizer|GlaxoSmithKline	All	18 Years to 75 Years (Adult, Older Adult)	8144	Industry	Interventional	Allocation: Randomized|Intervention Model: Parallel Assignment|Masking: Double (Participant, Investigator)|Primary Purpose: Treatment	A3051123|2010-022914-15|EAGLES	2011-11-01	2015-01-01	2015-01-01	2011-10-21	2016-05-02	2016-06-10	Coastal Clinical Research, Inc., Mobile, Alabama, United States|NoesisPharma Research, Phoenix, Arizona, United States|Pharmacology Research Institute, Encino, California, United States|Synergy Clinical Research of Escondido, Escondido, California, United States|Sun Valley Research Center, Imperial, California, United States|Omega Clinical Trials, La Habra, California, United States|Pacific Treat…	C+I		https://ClinicalTrials.gov/show/NCT01456936	Y	2016-04-22		https://pubmed.ncbi.nlm.nih.gov/27116918/	1.30685	4.47671	1.30685
320	NCT01732770	Safety and Efficacy Study to Evaluate Denosumab Compared With Zoledronic Acid in Postmenopausal Women With Osteoporosis	Has Results	Post Menopausal Osteoporosis	Biological: Denosumab|Drug: Zoledronic Acid|Drug: Placebo to Denosumab|Drug: Placebo to Zoledronic Acid	Percent Change From Baseline in Lumbar Spine Bone Mineral Density at Month 12 - Non-inferiority Analysis|Percent Change From Baseline in Total Hip BMD at Month 12 - Non-inferiority Analysis|Percent Change From Baseline in Lumbar Spine BMD at Month 12 - Superiority Analysis|Percent Change From Baseline in Total Hip BMD at Month 12 - Superiority Analysis	Surrogate	Amgen	Female	55 Years and older (Adult, Older Adult)	643	Industry	Interventional	Allocation: Randomized|Intervention Model: Parallel Assignment|Masking: Double (Participant, Investigator)|Primary Purpose: Treatment	20110153|2012-001821-28	2012-11-07	2015-01-07	2015-01-07	2012-11-26	2016-01-25	2020-03-10	Research Site, Santa Monica, California, United States|Research Site, Lakewood, Colorado, United States|Research Site, Longmont, Colorado, United States|Research Site, Washington, District of Columbia, United States|Research Site, Bethesda, Maryland, United States|Research Site, Hagerstown, Maryland, United States|Research Site, Detroit, Michigan, United States|Research Site, West Haverstraw, New…	C+I		https://ClinicalTrials.gov/show/NCT01732770	Y	2016-06-06		https://pubmed.ncbi.nlm.nih.gov/27270237/	1.4137	3.58082	1.4137
316	NCT01706146	Rhythm Evaluation for AntiCoagulaTion With COntinuous Monitoring	Has Results	Atrial Fibrillation	Drug: Non-coumadin Oral Anticoagulant	Number of Days on Anticoagulation|Bleeding Incidence	Surrogate	Northwestern University|National Heart, Lung, and Blood Institute (NHLBI)|Medtronic	All	18 Years and older (Adult, Older Adult)	59	Other|NIH|Industry	Interventional	Allocation: N/A|Intervention Model: Single Group Assignment|Masking: None (Open Label)|Primary Purpose: Prevention	STU00064217|1R34HL113404-01|7R34HL113404-03	2012-10-01	2015-02-01	2015-02-01	2012-10-15	2016-02-22	2016-03-23	Northwestern University, Chicago, Illinois, United States|Beth Israel Deaconess Medical Center, Boston, Massachusetts, United States|University of Western Ontario, London, Ontario, Canada	C+I		https://ClinicalTrials.gov/show/NCT01706146	Y	2015-11-23		https://pubmed.ncbi.nlm.nih.gov/26511221/	0.808219	3.14521	0.808219
329	NCT01787916	52 Week Trial of Liraglutide in Type 1 Diabetes	Has Results	Type 1 Diabetes	Drug: Liraglutide|Drug: Placebos	Assessment of Changes in Glycemic Control by HbA1c.|Assessment of Changes on Adipose Tissue	Surrogate	CHU de Quebec-Universite Laval|Novo Nordisk A/S	All	18 Years to 50 Years (Adult)	15	Other|Industry	Interventional	Allocation: Randomized|Intervention Model: Crossover Assignment|Masking: Quadruple (Participant, Care Provider, Investigator, Outcomes Assessor)|Primary Purpose: Treatment	2013LIDO	2013-04-01	2015-04-01	2015-04-01	2013-02-11	2018-01-05	2018-01-05	CHU de Québec, Quebec, Canada	C		https://ClinicalTrials.gov/show/NCT01787916	Y	2017-09-06		https://pubmed.ncbi.nlm.nih.gov/28722271/	2.43562	4.43562	2.43562
332	NCT01850953	Effects of Varenicline on Smoking Lapse in Smokers With and Without Schizophrenia	No Results Available	Craving|Smoking|Schizophrenia	Drug: Varenicline|Drug: Placebo	Time to Lapse|Cognitive Function|Tobacco craving|Tobacco withdrawal|Tobacco Reinforcement	Clinical	Centre for Addiction and Mental Health|Pfizer	All	18 Years to 55 Years (Adult)	28	Other|Industry	Interventional	Allocation: Randomized|Intervention Model: Crossover Assignment|Masking: Quadruple (Participant, Care Provider, Investigator, Outcomes Assessor)|Primary Purpose: Other	225/2012|GRAND 2012	2013-06-01	2015-05-01	2015-05-01	2013-05-10		2017-01-27	Centre for Addiction and Mental Health, Toronto, Ontario, Canada	C		https://ClinicalTrials.gov/show/NCT01850953	Y	2017-05-15	Title in Scholar	https://www.biologicalpsychiatryjournal.com/article/S0006-3223(17)30308-6/fulltext	2.0411	3.95616	2.0411
352	NCT02072525	A Protocol to Collect Human Serum Samples From Healthy Adults for Use as Quality Controls Samples in GlaxoSmithKline (GSK) Biologicals' Assays	No Results Available	Meningococcal	Biological: Menveo®|Biological: Boostrix®|Biological: Pneumovax 23®|Biological: Prevnar 13®	Collection of human plasma for conversion into serum.|Occurrence of serious adverse events related to vaccination and to lack of vaccine efficacy throughout the study.	Surrogate	GlaxoSmithKline	All	18 Years to 55 Years (Adult)	359	Industry	Interventional	Allocation: Randomized|Intervention Model: Parallel Assignment|Masking: None (Open Label)|Primary Purpose: Prevention	200612	2014-04-01	2015-06-02	2015-06-02	2014-02-26		2017-11-27	GSK Investigational Site, Sherbrooke, Quebec, Canada	C		https://ClinicalTrials.gov/show/NCT02072525	N	N/A			#VALUE!	#VALUE!	#VALUE!
341	NCT01907854	Efficacy and Safety of Switching From Sitagliptin to Liraglutide in Subjects With Type 2 Diabetes Not Achieving Adequate Glycaemic Control on Sitagliptin and Metformin	Has Results	Diabetes|Diabetes Mellitus, Type 2	Drug: liraglutide|Drug: sitagliptin|Drug: placebo	Change in HbA1c (Glycosylated Haemoglobin)|Change in Body Weight|Change in Fasting Plasma Glucose|Change in Fasting Blood Lipids|Change in Systolic Blood Pressure and Diastolic Blood Pressure|Subjects Who Achieve HbA1c Below 7.0% (53 mmol/Mol) (American Diabetes Association Target) (y/n)|Number of Treatment Emergent Adverse Events (TEAEs)	Surrogate	Novo Nordisk A/S	All	18 Years and older (Adult, Older Adult)	407	Industry	Interventional	Allocation: Randomized|Intervention Model: Parallel Assignment|Masking: Double (Participant, Investigator)|Primary Purpose: Treatment	NN2211-4059|2012-004931-22|U1111-1136-2073|CTRI/2014/05/004623	2013-12-02	2015-06-15	2015-06-15	2013-07-25	2016-07-01	2018-10-02	Novo Nordisk Investigational Site, Phoenix, Arizona, United States|Novo Nordisk Investigational Site, Phoenix, Arizona, United States|Novo Nordisk Investigational Site, Tucson, Arizona, United States|Novo Nordisk Investigational Site, Tucson, Arizona, United States|Novo Nordisk Investigational Site, Escondido, California, United States|Novo Nordisk Investigational Site, Mission Viejo, California,…	C+I		https://ClinicalTrials.gov/show/NCT01907854	Y	2016-09-14		https://pubmed.ncbi.nlm.nih.gov/27381275/	1.25205	2.7863	1.25205
297	NCT01475721	SAS115359: A 6-month Study to Assess the Safety and Benefit of Inhaled Fluticasone Propionate/Salmeterol Combination Compared With Inhaled Fluticasone Propionate in the Treatment of Adolescents and Adults (12 Years of Age and Older) With Asthma.	Has Results	Asthma	Drug: ADVAIR 100/50mcg|Drug: ADVAIR 250/50mcg|Drug: ADVAIR 500/50mcg|Drug: FLOVENT 100mcg|Drug: FLOVENT 250mcg|Drug: FLOVENT 500mcg	Number of Participants Experiencing an Event in the Composite Safety Endpoint of Serious Asthma Outcomes ( Asthma-related Hospitalization, Asthma-related Endotracheal Intubation, or Asthma-related Death)|Number of Participants Experiencing at Least One Asthma Exacerbation|Number of Participants Experiencing at Least One Asthma Related Hospitalization , Endotracheal Intubation and Death|Number of …	Clinical	GlaxoSmithKline|Parexel	All	12 Years and older (Child, Adult, Older Adult)	11751	Industry	Interventional	Allocation: Randomized|Intervention Model: Parallel Assignment|Masking: Triple (Participant, Care Provider, Investigator)|Primary Purpose: Treatment	115359	2011-11-18	2015-06-23	2015-06-23	2011-11-21	2016-01-14	2018-08-06	GSK Investigational Site, Athens, Alabama, United States|GSK Investigational Site, Birmingham, Alabama, United States|GSK Investigational Site, Birmingham, Alabama, United States|GSK Investigational Site, Birmingham, Alabama, United States|GSK Investigational Site, Florence, Alabama, United States|GSK Investigational Site, Mobile, Alabama, United States|GSK Investigational Site, Montgomery, Alaba…	C+I		https://ClinicalTrials.gov/show/NCT01475721	Y	2016-03-06		https://pubmed.ncbi.nlm.nih.gov/26949137/	0.70411	4.30137	0.70411
60	NCT00175240	Enhancing the Secondary Prevention of Coronary Artery Disease	No Results Available	Coronary Disease|Ischemic Heart Disease	Behavioral: Evidence summaries endorsed by local opinion leaders	Composite measure representing improvement in cholesterol-related secondary prevention consisting of (1) provision of a statin sample (2) provision of a statin prescription or (3) dosage increase of a statin within the first 6 months post-angiogram.|Provision of other proven efficacious medications for coronary artery disease by 6 months including ACE inhibitors, beta-blockers and antiplatelet ag…	Surrogate	University of Alberta|Heart and Stroke Foundation of Canada|Alberta Heritage Foundation for Medical Research|Pfizer	All	18 Years and older (Adult, Older Adult)	480	Other|Industry	Interventional	Allocation: Randomized|Intervention Model: Parallel Assignment|Masking: Double|Primary Purpose: Prevention	UofA M2022	2005-03-01	2011-08-01	2015-07-01	2005-09-15		2015-07-28	University of Alberta Hospital; Royal Alexandra Hospital, Foothills Medical Centre (Calgary), Edmonton, Alberta, Canada	C		https://ClinicalTrials.gov/show/NCT00175240	Y	2014-07-16		https://pubmed.ncbi.nlm.nih.gov/25307535/	2.9589	9.38082	-0.958904
268	NCT01277601	Efficacy & Safety of Tenofovir Disoproxil Fumarate (TDF) Plus Peginterferon α-2a (Peg-IFN) Versus TDF or Peg-IFN Monotherapy in Chronic Hepatitis B	Has Results	Chronic Hepatitis B	Drug: TDF|Drug: Peg-IFN	Percentage of Participants With HBsAg Loss at Week 72 Following Treatment With 48 Weeks of TDF Plus Peg-IFN Combination Versus Peg-IFN Alone for 48 Weeks or TDF Alone|Percentage of Participants With HBsAg Loss at Week 72 Following Treatment With TDF (48 Weeks) Plus Peg-IFN (16 Weeks) Combination Versus Peg-IFN Alone for 48 Weeks or TDF Alone|Percentage of Participants With HBsAg Loss at Weeks 96 …	Surrogate	Gilead Sciences	All	18 Years to 75 Years (Adult, Older Adult)	751	Industry	Interventional	Allocation: Randomized|Intervention Model: Parallel Assignment|Masking: None (Open Label)|Primary Purpose: Treatment	GS-US-174-0149|2010-024586-45	2011-04-01	2014-08-01	2015-07-01	2011-01-17	2015-09-09	2016-08-26	Asian Pacific Liver Center, Los Angeles, California, United States|Stanford University Medical Center, Palo Alto, California, United States|Research and Education Inc, San Diego, California, United States|San Jose Gastroenterology, San Jose, California, United States|Avail Clinical Research, LLC, Deland, Florida, United States|Centre for Advanced Gastroenterology, Maitland, Florida, United States…	C+I		https://ClinicalTrials.gov/show/NCT01277601	Y	2015-07-02		https://pubmed.ncbi.nlm.nih.gov/26143444/	0.917808	4.25479	0.00273973
308	NCT01574703	Study To Evaluate Cardiac Assessments Following Different Treatments Of Smoking Cessation Medications In Subjects With And Without Psychiatric Disorders.	Has Results	Smoking Cessation	Drug: placebo|Drug: varenicline tartrate|Drug: bupropion hydrochloride|Drug: Nicotine Replacement Therapy Patch	Time to Occurrence of Major Adverse Cardiovascular Event (MACE) During Treatment Period (up to Date of Last Dose of Study Drug) in Study NCT01456936.|Time to MACE up to Date of Last Dose of Study Drug Plus 30 Days Follow-up in Study NCT01456936.|Time to MACE Until the End of Study NCT01574703.|Incidence of MACE Assessed During Treatment Period (up to Date of Last Dose of Study Drug) in Study NCT0…	Clinical	Pfizer	All	18 Years to 75 Years (Adult, Older Adult)	4595	Industry	Interventional	Allocation: Randomized|Intervention Model: Single Group Assignment|Masking: None (Open Label)	A3051148|2011-005513-37|CATS	2012-05-01	2015-07-01	2015-07-01	2012-04-10	2016-12-29	2016-12-29	Coastal Clinical Research, Inc., Mobile, Alabama, United States|Pharmacology Research Institute, Encino, California, United States|Synergy Clinical Research Center of Escondido, Escondido, California, United States|Sun Valley Research Center, Imperial, California, United States|Omega Clinical Trials, La Habra, California, United States|Pacific Treatment and Research Center, La Jolla, California, …	C+I		https://ClinicalTrials.gov/show/NCT01574703	Y	2018-05-01		https://pubmed.ncbi.nlm.nih.gov/29630702/	2.83562	6.00274	2.83562
215	NCT00887354	A Study That Will Compare the Effect of Two Drugs on Participants With Low Bone Mass and a Recent Hip Fracture	Has Results	Osteoporosis	Drug: Teriparatide|Drug: Risedronate|Drug: Placebo|Dietary Supplement: Calcium|Dietary Supplement: Vitamin D	Change in Lumbar Spine Areal Bone Mineral Density (BMD)|Change in Lumbar Spine Areal Bone Mineral Density|Change in Areal Bone Mineral Density Measured at the Femoral Neck and Total Hip of the Non-Fractured Limb|Change From Baseline in Physical Component Summary of the Short Form-36 (SF-36) Questionnaire|Percentage of Participants Reporting Hip Pain in Modification of the Charnley's Pain Scale|Vi…	Surrogate	Eli Lilly and Company	All	50 Years and older (Adult, Older Adult)	224	Industry	Interventional	Allocation: Randomized|Intervention Model: Parallel Assignment|Masking: Quadruple (Participant, Care Provider, Investigator, Outcomes Assessor)|Primary Purpose: Treatment	12400|B3D-EW-GHDK	2009-04-01	2015-08-01	2015-08-01	2009-04-24	2017-01-09	2019-09-25	For additional information regarding investigative sites for this trial, contact 1-877-CTLILLY (1-877-285-4559, 1-317-615-4559) Mon - Fri from 9 AM to 5 PM Eastern Time (UTC/GMT - 5 hours, EST), or speak with your personal physician., Fort Lauderdale, Florida, United States|For additional information regarding investigative sites for this trial, contact 1-877-CTLILLY (1-877-285-4559, 1-317-615-45…			https://ClinicalTrials.gov/show/NCT00887354	Y	2017-01-26	NCT in Scholar	https://pubmed.ncbi.nlm.nih.gov/28019683/	1.49041	7.8274	1.49041
350	NCT02025907	A Study to Evaluate the Efficacy and Safety of the Addition of Canagliflozin in Participants With Type 2 Diabetes Mellitus With Inadequate Glycemic Control on Metformin and Sitagliptin	Has Results	Diabetes Mellitus, Type 2	Drug: Canagliflozin, 100 mg|Drug: Canagliflozin, 300 mg|Drug: Placebo	Change From Baseline in Glycosylated Hemoglobin (HbA1c) at Week 26|Change From Baseline in Fasting Plasma Glucose (FPG) at Week 26|Percent Change From Baseline in Body Weight at Week 26|Percentage of Participants With HbA1c Less Than (<) 7.0 Percent at Week 26|Change From Baseline in Systolic Blood Pressure (SBP) at Week 26	Surrogate	Janssen Research & Development, LLC	All	18 Years to 75 Years (Adult, Older Adult)	218	Industry	Interventional	Allocation: Randomized|Intervention Model: Parallel Assignment|Masking: Quadruple (Participant, Care Provider, Investigator, Outcomes Assessor)|Primary Purpose: Treatment	CR103477|2013-004819-40|28431754DIA4004	2014-02-01	2015-09-01	2015-09-01	2014-01-01	2016-09-02	2016-10-31	Montgomery, Alabama, United States|Phoenix, Arizona, United States|Little Rock, Arkansas, United States|Northridge, California, United States|Norwalk, California, United States|Rancho Cucamonga, California, United States|San Ramon, California, United States|Aurora, Colorado, United States|Denver, Colorado, United States|Littleton, Colorado, United States|Cooper City, Florida, United States|Miami,…	C+I		https://ClinicalTrials.gov/show/NCT02025907	Y	2018-06-01		https://pubmed.ncbi.nlm.nih.gov/29313267/	2.75068	4.33151	2.75068
279	NCT01364090	A Collaborative Trial in Injectors of Individualized Treatment for Genotype 2/3	Has Results	Hepatitis C, Chronic	Drug: Pegylated interferon alfa 2b|Drug: Ribavirin	Treatment Efficacy|Treatment Adherence|Treatment Response (ETR & SVR24)|Behavioral and Quality of Life	Clinical	Kirby Institute|Merck Sharp & Dohme LLC	All	18 Years and older (Adult, Older Adult)	93	Other|Industry	Interventional	Allocation: Non-Randomized|Intervention Model: Parallel Assignment|Masking: None (Open Label)|Primary Purpose: Treatment	VHCRP1007	2012-06-01	2015-06-01	2015-10-01	2011-06-02	2017-10-18	2019-11-18	Hunter Pharmacotherapy, Newcastle, New South Wales, Australia|Nepean Hospital, Penrith, New South Wales, Australia|St Vincent's Hospital, Sydney, New South Wales, Australia|Royal Adelaide Hospital, Adelaide, South Australia, Australia|Alfred Hospital, Melbourne, Victoria, Australia|ZNA Stuivenberg / MSOC Free Clinic, Antwerp, Belgium|Ziekenhuis Oost Limburg / MSOC Limburg, Genk, Belgium|Vancouver…	C+I		https://ClinicalTrials.gov/show/NCT01364090	Y	2017-06-13		https://pubmed.ncbi.nlm.nih.gov/28610605/	2.03562	5.03562	1.70137
339	NCT01895335	Using Patient Reported Outcomes (PROs) to Evaluate Teriflunomide Treatment in Relapsing Multiple Sclerosis (RMS) Patients	Has Results	Multiple Sclerosis	Drug: Teriflunomide	Treatment Satisfaction Questionnaire for Medication (TSQM) Version 1.4 - Assessment of Global Satisfaction Subscale Score With Teriflunomide Treatment at Week 48|Change From Baseline in TSQM Scores in Participants Switching From Another Disease Modifying Therapy (DMT) at Week 4 and Week 48|Change From Week 4 in TSQM Scores in Naïve Participants to Week 48|Change From Baseline in Disease Progressi…	Surrogate	Sanofi	All	18 Years and older (Adult, Older Adult)	1001	Industry	Interventional	Allocation: N/A|Intervention Model: Single Group Assignment|Masking: None (Open Label)|Primary Purpose: Treatment	LPS13567|U1111-1139-8730	2013-06-01	2015-11-01	2015-11-01	2013-07-10	2016-12-06	2016-12-06	Investigational Site Number 840077, Birmingham, Alabama, United States|Investigational Site Number 840007, Cullman, Alabama, United States|Investigational Site Number 840087, Phoenix, Arizona, United States|Investigational Site Number 840114, Phoenix, Arizona, United States|Investigational Site Number 840080, Scottsdale, Arizona, United States|Investigational Site Number 840032, Tucson, Arizona, …	C+I		https://ClinicalTrials.gov/show/NCT01895335	Y	2017-07-06		https://pubmed.ncbi.nlm.nih.gov/29055438/	1.67945	4.09863	1.67945
371	NCT02274792	Study to Assess the Immunogenicity and Safety of Etanercept Produced Using a Modified Process in Patients With Plaque Psoriasis	Has Results	Plaque Psoriasis	Drug: Etanercept	Percentage of Participants With Positive Anti-etanercept Binding Antibody Response During the Study|Percentage of Participants With Positive Anti-etanercept Binding Antibody Response at Week 24|Percentage of Participants With Positive Anti-etanercept Binding Antibody Response at Week 12|Percentage of Participants With Positive Anti-etanercept Neutralizing Antibody Response at Week 24|Percentage o…	Surrogate	Amgen	All	18 Years to 125 Years (Adult, Older Adult)	132	Industry	Interventional	Allocation: N/A|Intervention Model: Single Group Assignment|Masking: None (Open Label)|Primary Purpose: Treatment	20101177	2015-01-01	2015-11-01	2015-11-01	2014-10-24	2016-12-29	2016-12-29	Research Site, Mobile, Alabama, United States|Research Site, Bakersfield, California, United States|Research Site, Beverly Hills, California, United States|Research Site, Fremont, California, United States|Research Site, Los Angeles, California, United States|Research Site, Denver, Colorado, United States|Research Site, Denver, Colorado, United States|Research Site, Aventura, Florida, United Stat…	C+I		https://ClinicalTrials.gov/show/NCT02274792	N	N/A			#VALUE!	#VALUE!	#VALUE!
294	NCT01462344	6-month Safety and Benefit Study of ADVAIR in Children 4-11 Years Old	Has Results	Asthma	Drug: ADVAIR 100/50mcg|Drug: ADVAIR 250/50mcg|Drug: FLOVENT 100mcg|Drug: FLOVENT 250mcg	Number of Participants Experiencing an Event in the Composite Safety Endpoint of Serious Asthma Outcomes ( Asthma-related Hospitalization, Asthma-related Endotracheal Intubation, or Asthma-related Death)|Number of Participants With at Least One Asthma Exacerbation Over the 6-month Study Treatment Period|Number of Participants Experiencing Asthma-related Deaths Over the 6-month Study Treatment Per…	Clinical	GlaxoSmithKline|Parexel	All	4 Years to 11 Years (Child)	6250	Industry	Interventional	Allocation: Randomized|Intervention Model: Parallel Assignment|Masking: Quadruple (Participant, Care Provider, Investigator, Outcomes Assessor)|Primary Purpose: Treatment	115358	2011-11-17	2015-11-01	2015-11-03	2011-10-31	2016-10-05	2018-08-06	GSK Investigational Site, Birmingham, Alabama, United States|GSK Investigational Site, Birmingham, Alabama, United States|GSK Investigational Site, Mobile, Alabama, United States|GSK Investigational Site, Montgomery, Alabama, United States|GSK Investigational Site, Scottsboro, Alabama, United States|GSK Investigational Site, Toney, Alabama, United States|GSK Investigational Site, Tuscaloosa, Alab…	C+I		https://ClinicalTrials.gov/show/NCT01462344	Y	2016-09-01		https://pubmed.ncbi.nlm.nih.gov/27579634/	0.835616	4.79452	0.830137
359	NCT02138747	A Study to Evaluate Tolerability and Participants Preference Between Mirabegron and Tolterodine Extended Release (ER) in Participants With Overactive Bladder (OAB)	Has Results	Overactive Bladder (OAB)	Drug: Mirabegron|Drug: Tolterodine ER	Participants Tolerability Assessed by the Medication Tolerability Scale of the Overactive Bladder-Satisfaction (OAB-S) Questionnaire at the End of Treatment (EOT)|Participants Preference Based on a 5-Point Scale at the End of Period 2 in Participants Who Completed at Least 14 Days of Study Drug in Both Study Treatment Periods.|Scale of the OAB-S Questionnaire at the End of Treatment Period: Impac…	Clinical scale	Astellas Pharma Global Development, Inc.|Astellas Pharma Inc	All	18 Years and older (Adult, Older Adult)	376	Industry	Interventional	Allocation: Randomized|Intervention Model: Crossover Assignment|Masking: Double (Participant, Investigator)|Primary Purpose: Treatment	178-MA-1001	2014-07-24	2015-10-29	2015-11-11	2014-05-15	2017-02-14	2020-02-26	Site US10002 Urology Centers of Alabama, Homewood, Alabama, United States|Site US10004 Alaska Clinical Research Center, LLC, Anchorage, Alaska, United States|Site US10001 Urological Associates of Southern Arizona, Tucson, Arizona, United States|Site US10003 Genesis Research, San Diego, California, United States|Site US10010 Skyline Urology, Sherman Oaks, California, United States|Site US10028 Cli…	C+I		https://ClinicalTrials.gov/show/NCT02138747	Y	2018-04-19	NCT in Scholar	https://pubmed.ncbi.nlm.nih.gov/29673355/	2.47397	3.73973	2.43836
217	NCT00905853	Ventricular Tachycardia (VT) Ablation or Escalated Drug Therapy	No Results Available	Recurrent Ventricular Tachycardia	Procedure: Catheter Ablation|Drug: Escalated Antiarrhythmic Therapy	Appropriate ICD shocks,VT storm and death|All cause mortality|Appropriate ICD antitachycardia pacing anytime and after 1 month treatment period|appropriate ICD shocks anytime and after 1 month treatment period|Inappropriate shocks anytime and after 1 month treatment period|VT storm anytime and after 1 month treatment period|Documented sustained VT below detection rate of the ICD any time and afte…	Clinical	John Sapp|Abbott Medical Devices|Biosense Webster, Inc.|Canadian Institutes of Health Research (CIHR)|Nova Scotia Health Authority	All	18 Years and older (Adult, Older Adult)	260	Other|Industry	Interventional	Allocation: Randomized|Intervention Model: Parallel Assignment|Masking: None (Open Label)|Primary Purpose: Treatment	Sapp001	2009-05-01	2015-12-01	2015-12-01	2009-05-21		2016-07-11	QEII Health Sciences Centre, Halifax, Nova Scotia, Canada	C		https://ClinicalTrials.gov/show/NCT00905853	Y	2016-05-05		https://pubmed.ncbi.nlm.nih.gov/27149033/	0.427397	7.01644	0.427397
284	NCT01384682	Maraviroc Switch Collaborative Study	No Results Available	HIV	Drug: Maraviroc	The comparison of the switch arms to control arm of proportions of participants with HIV RNA <200 copies/mL 48 weeks after randomisation.|Virological endpoints: proportion of participants with plasma HIV-1 RNA<50 copies/ml	Surrogate	Kirby Institute|ViiV Healthcare|Pfizer	All	18 Years and older (Adult, Older Adult)	399	Other|Industry	Interventional	Allocation: Randomized|Intervention Model: Parallel Assignment|Masking: None (Open Label)|Primary Purpose: Treatment	2011-01-MAR	2011-08-01	2015-12-01	2015-12-01	2011-06-29		2016-01-20	FUNCEI, Buenos Aires, Ciudad de Buenos Aires, Argentina|Hospital Italiano de Buenos Aires, Buenos Aires, Ciudad de Buenos Aires, Argentina|Hospital G de Agudos JM Ramos Mejia, Buenos Aires, Ciudad de Buenos Aires, Argentina|Hospital Nacional Prof Alejandro Posadas, El Palomar, Provincia de Buenos Aires, Argentina|Hospital Dr Diego Paroissien, Isidro Casanova, Provincia de Buenos Aires, Argentina|…	C+I		https://ClinicalTrials.gov/show/NCT01384682	Y	2016-04-05		https://pubmed.ncbi.nlm.nih.gov/27048747/	0.345205	4.68219	0.345205
376	NCT02307838	Long-term Follow-up of Fingolimod Phase II Study Patients	Has Results	Multiple Sclerosis, Relapsing Forms of Multiple Sclerosis	Other: Assessments arm	Change From Baseline (BL) in Expanded Disability Status Scale (EDSS)|Number of Participants With Disability Progression|Number of Participants With EDSS <4 or <6|Number of Participants Not Using a Wheelchair or Being Bedridden|Number of Participants Classified as Secondary Progressive MS (SPMS)|Percentage of Participants With First Use of an Ambulatory Device|Percentage of Participants With First…	Clinical scale	Novartis Pharmaceuticals|Novartis	All	Child, Adult, Older Adult	177	Industry	Interventional	Allocation: N/A|Intervention Model: Single Group Assignment|Masking: None (Open Label)|Primary Purpose: Other	CFTY720D2201E2	2014-06-01	2015-12-01	2015-12-01	2014-12-04	2017-03-23	2017-03-23	Novartis Investigative Site, Ottawa, Ontario, Canada|Novartis Investigative Site, Toronto, Ontario, Canada|Novartis Investigative Site, Montreal, Quebec, Canada|Novartis Investigative Site, Montreal, Quebec, Canada|Novartis Investigative Site, Copenhagen, Denmark|Novartis Investigative Site, Glostrup, Denmark|Novartis Investigative Site, Lille, France|Novartis Investigative Site, Marseille, Franc…	C		https://ClinicalTrials.gov/show/NCT02307838	Y	2020-03-20	Title in Scholar	https://pubmed.ncbi.nlm.nih.gov/32284874/	4.30411	5.80548	4.30411
299	NCT01500278	Study to Assess the Short- and Long-term Efficacy of Certolizumab Pegol Plus Methotrexate Compared to Adalimumab Plus Methotrexate in Subjects With Moderate to Severe Rheumatoid Arthritis (RA) Inadequately Responding to Methotrexate	Has Results	Rheumatoid Arthritis	Biological: Certolizumab Pegol (CZP)|Biological: Adalimumab (ADA)|Drug: Methotrexate (MTX)	Percentage of Subjects Who Met the American College of Rheumatology 20 % (ACR20) Criteria at Week 12|Percentage of Subjects Who Had a Disease Activity Score 28 [Erythrocyte Sedimentation Rate] (DAS28 [ESR]) ≤ 3.2 at Week 104|Percentage of Week 12 Responders Who Had a Disease Activity Score 28 [Erythrocyte Sedimentation Rate] (DAS28 [ESR]) ≤ 3.2 at Week 104|Percentage of Subjects Who Met the Ameri…	Surrogate	UCB Pharma SA|Parexel|UCB Pharma	All	18 Years and older (Adult, Older Adult)	915	Industry	Interventional	Allocation: Randomized|Intervention Model: Parallel Assignment|Masking: Single (Outcomes Assessor)|Primary Purpose: Treatment	RA0077|2011-002067-20	2011-12-01	2015-11-01	2016-01-01	2011-12-28	2017-03-31	2018-07-31	141, Birmingham, Alabama, United States|214, Tuscaloosa, Alabama, United States|159, Tucson, Arizona, United States|152, Hot Springs, Arkansas, United States|147, Covina, California, United States|161, Fullerton, California, United States|217, La Mesa, California, United States|149, Los Angeles, California, United States|144, Menifee, California, United States|185, Roseville, California, United S…	C+I		https://ClinicalTrials.gov/show/NCT01500278	Y	2016-11-15		https://pubmed.ncbi.nlm.nih.gov/27863807/	1.0411	4.96164	0.873973
319	NCT01722214	Trial on the Effect of Adalimumab on Vascular Inflammation in Patients With Psoriasis	No Results Available	Psoriasis|Vascular Inflammation|Coronary Atherosclerosis	Biological: Adalimumab|Other: Placebo	Change from baseline in the target (atherosclerotic plaque) to background (blood) ratio (TBR) from the ascending aorta at Week 16 for patients randomized to adalimumab as compared to patients randomized to placebo|Change from baseline in the TBR from the mean of both carotid arteries at Week 16 for patients randomized to adalimumab as compared to patients randomized to placebo|Change from baselin…	Surrogate	Innovaderm Research Inc.|Abbott|Montreal Heart Institute	All	18 Years to 80 Years (Adult, Older Adult)	107	Other|Industry	Interventional	Allocation: Randomized|Intervention Model: Parallel Assignment|Masking: Triple (Participant, Investigator, Outcomes Assessor)|Primary Purpose: Prevention	Inno-6025	2012-11-01	2015-12-01	2016-01-01	2012-11-06		2016-09-09	Lynderm Research Inc., Markham, Ontario, Canada|Windsor Clinical Research Inc., Windsor, Ontario, Canada|Montreal Healt Institute, Montreal, Quebec, Canada|Innovaderm Research Inc, Montreal, Quebec, Canada|Clinique Médicale Dr Isabelle Delorme, St-Hyacinthe, Quebec, Canada	C		https://ClinicalTrials.gov/show/NCT01722214	Y	2017-03-09		https://pubmed.ncbi.nlm.nih.gov/28286061/	1.27123	4.35342	1.1863
360	NCT02146534	Prolonged-release Fampridine as Adjunct Therapy to Active Motor Training in MS Patients	No Results Available	Multiple Sclerosis	Drug: extended release fampridine|Drug: Placebo	change in mobility|change in quality of life	Clinical	Clinique Neuro-Outaouais|CogState Ltd.	All	18 Years and older (Adult, Older Adult)	44	Other|Industry	Interventional	Allocation: Randomized|Intervention Model: Parallel Assignment|Masking: Quadruple (Participant, Care Provider, Investigator, Outcomes Assessor)|Primary Purpose: Treatment	CAN-FMP-13-10507	2013-12-01	2016-01-01	2016-01-01	2014-05-26		2019-03-06	Clinique Neuro-Outaouais, Gatineau, Quebec, Canada	C		https://ClinicalTrials.gov/show/NCT02146534	Y	2018-03-09		https://pubmed.ncbi.nlm.nih.gov/29552356/	2.1863	4.27123	2.1863
362	NCT02186665	Plaque Psoriasis Study in Pediatric Subjects	Has Results	Plaque Psoriasis	Drug: calcitriol ointment|Drug: placebo comparator	Success of Investigator's Global Assessment (IGA)	Clinical scale	Galderma R&D	All	2 Years to 12 Years (Child)	19	Industry	Interventional	Allocation: Randomized|Intervention Model: Parallel Assignment|Masking: Quadruple (Participant, Care Provider, Investigator, Outcomes Assessor)|Primary Purpose: Treatment	RD.06.SPR.18132	2014-07-01	2015-11-01	2016-01-01	2014-07-10	2017-03-31	2021-02-18	David Stoll, MD, Beverly Hills, California, United States|Center for Dermatology and Laser Surgery, Sacramento, California, United States|Dermatology Specialists Research, Louisville, Kentucky, United States|University of Mississippi Medical Center, Jackson, Mississippi, United States|Montefiore Medical Center, Bronx, New York, United States|RCMC Center for Dermatology at Linden Oaks, Rochester, …	C+I		https://ClinicalTrials.gov/show/NCT02186665	N	N/A			#VALUE!	#VALUE!	#VALUE!
292	NCT01443845	Roflumilast in Chronic Obstructive Pulmonary Disease (COPD) Patients Treated With Fixed Dose Combinations of Long-acting β2-agonist (LABA) and Inhaled Corticosteroid (ICS)	Has Results	COPD|COPD Exacerbation|Lung Diseases|Respiratory Disorders|Pulmonary Disease|Chronic Obstructive Lung Diseases|Chronic Obstructive Airway Disease	Drug: Roflumilast|Drug: Placebo	Rate of Moderate or Severe COPD Exacerbations Per Patient Per Year.|Rate of COPD Exacerbations That Led to Hospitalization or Death (ie, Severe COPD Exacerbations)|Rate of Moderate or Severe COPD Exacerbations or COPD Exacerbations Treated With Antibiotics|Mean Change in Predose Forced Expiratory Volume in 1 Second (FEV1)	Clinical	AstraZeneca	All	40 Years and older (Adult, Older Adult)	2354	Industry	Interventional	Allocation: Randomized|Intervention Model: Parallel Assignment|Masking: Triple (Participant, Investigator, Outcomes Assessor)|Primary Purpose: Treatment	ROF-MD-07	2011-09-30	2015-11-30	2016-01-31	2011-09-30	2017-01-25	2017-04-13	Forest Investigative Site 081, Anniston, Alabama, United States|Forest Investigative Site 065, Athens, Alabama, United States|Forest Investigative Site 131, Florence, Alabama, United States|Forest Investigative Site 073, Mobile, Alabama, United States|Forest Investigative Site 272, Mesa, Arizona, United States|Forest Investigative Site 091, Peoria, Arizona, United States|Forest Investigative Site…	C+I		https://ClinicalTrials.gov/show/NCT01443845	Y	2016-09-01	NCT in PubMed	https://pubmed.ncbi.nlm.nih.gov/27585384/	0.756164	4.92603	0.586301
306	NCT01559298	Aspirin Versus Aspirin + ClopidogRel Following Transcatheter Aortic Valve Implantation: the ARTE Trial	No Results Available	Aortic Valve Disease|Myocardial Infarction|Stroke	Drug: Aspirin (80 mg/d) + clopidogrel (75 mg/d)|Drug: Aspirin	Incidence of death, MI, ischemic stroke/Transient ischemic attack (TIA) or life threatening/major bleeding|Incidence of death, MI, ischemic stroke/TIA or life threatening/major bleeding|Incidence of MI or ischemic stroke|Incidence of major bleeding|Cardiovascular death|Cost-effectiveness of clopidogrel on top of aspirin following TAVI|Rate of minor bleeding	Clinical	Centre de Recherche de l'Institut Universitaire de Cardiologie et de Pneumologie de Quebec|Edwards Lifesciences|Institut universitaire de cardiologie et de pneumologie de Québec, University Laval	All	18 Years and older (Adult, Older Adult)	178	Other|Industry	Interventional	Allocation: Randomized|Intervention Model: Parallel Assignment|Masking: None (Open Label)|Primary Purpose: Prevention	ARTE	2012-03-01	2015-03-01	2016-03-01	2012-03-21		2017-05-11	St-Paul's Hospital, Vancouver, British Columbia, Canada|IUCPQ, Quebec, Canada	C		https://ClinicalTrials.gov/show/NCT01559298	Y	2017-05-17		https://pubmed.ncbi.nlm.nih.gov/28527771/	2.2137	5.2137	1.21096
422	NCT02773758	Study to Investigate the Efficacy of an Occluding Dentifrice in Providing Relief From Dentine Hypersensitivity	Has Results	Dentin Sensitivity	Other: Stannous Fluoride Dentifrice|Other: Sodium monofluorophosphate Dentifrice	Change From Baseline in Schiff Sensitivity Score at Day 14|Change From Baseline in Schiff Sensitivity Score at Day 7|Change From Baseline in Tactile Threshold at Day 7 and Day 14	Clinical scale	GlaxoSmithKline	All	18 Years to 65 Years (Adult, Older Adult)	143	Industry	Interventional	Allocation: Randomized|Intervention Model: Parallel Assignment|Masking: Double (Investigator, Outcomes Assessor)|Primary Purpose: Treatment	205201	2016-01-01	2016-03-11	2016-03-11	2016-05-16	2016-12-12	2017-09-29	GSK Investigational Site, Mississauga, Ontario, Canada	C		https://ClinicalTrials.gov/show/NCT02773758	Y	2021-07-13	NCT in Scholar	https://pubmed.ncbi.nlm.nih.gov/34257267/	5.34247	5.53425	5.34247
276	NCT01331837	A Study of Tocilizumab in Comparison to Etanercept in Participants With Rheumatoid Arthritis and Cardiovascular Disease Risk Factors	Has Results	Rheumatoid Arthritis	Drug: Etanercept|Drug: Tocilizumab	Time to First Cardiovascular (CV) Events Adjudication Committee (EAC) (CV-EAC) Adjudicated Event|Percentage of Patients Reporting a Cardiovascular (CV) Events Adjudication Committee (EAC) (CV-EAC) Adjudicated Event|Time to First CV-EAC Adjudicated Event - Sensitivity Analysis|Percentage of Patients With a CV-EAC Adjudicated Event - Sensitivity Analysis|Time to First CV-EAC Adjudicated Event Exclu…	Clinical	Hoffmann-La Roche	All	50 Years and older (Adult, Older Adult)	3080	Industry	Interventional	Allocation: Randomized|Intervention Model: Parallel Assignment|Masking: None (Open Label)|Primary Purpose: Treatment	WA25204|2010-020065-24	2011-08-02	2016-03-25	2016-03-25	2011-04-08	2017-07-13	2017-07-13	Uni Of Alabama,Birmingham; Medicine - Rheumatology, Birmingham, Alabama, United States|Rheumatology Associates of North Alabama, Huntsville, Alabama, United States|Clinical and Translational Research Center of Alabama, PC, Tuscaloosa, Alabama, United States|Arizona Arthritis & Rheumatology Associates, P.C., Glendale, Arizona, United States|Arizona Arthritis & Rheumatology Research, Pllc, Paradise…	C+I		https://ClinicalTrials.gov/show/NCT01331837	Y	2020-01-01		https://pubmed.ncbi.nlm.nih.gov/31469238/	3.7726	8.42192	3.7726
305	NCT01556672	Adalimumab-psoriasis and Small Bowel Lesions	No Results Available	Plaque Psoriasis|Crohn's Disease	Drug: Adalimumab|Device: Capsule endoscopy	Prevalence of small bowel lesions suggestive of Crohn's disease in patients with moderate to severe plaque psoriasis as visualized by capsule endoscopy|Induction of mucosal healing at week 24 after initiation of adalimumab in patients with small bowel lesions suggestive of Crohn's disease and psoriasis as defined by absence of villous edema, erosions and ulcers|Study the relationship between muco…	Surrogate	Innovaderm Research Inc.|Abbott	All	18 Years to 80 Years (Adult, Older Adult)	100	Other|Industry	Interventional	Allocation: N/A|Intervention Model: Single Group Assignment|Masking: None (Open Label)|Primary Purpose: Treatment	Inno-6021|IMM-11-0110	2012-04-01	2016-01-01	2016-04-01	2012-03-16		2016-06-29	Lynderm Research, Markham, Ontario, Canada|Innovaderm Research Inc., Montreal, Quebec, Canada|Dr Isabelle Delorme, St-Hyacinthe, Quebec, Canada	C		https://ClinicalTrials.gov/show/NCT01556672	Y	2017-10-01	NCT in Scholar	https://pubmed.ncbi.nlm.nih.gov/28917455/	1.75068	5.50411	1.50137
106	NCT00346216	Prospective Randomized Evaluation Of Celecoxib Integrated Safety Vs Ibuprofen Or Naproxen	Has Results	Arthritis, Rheumatoid	Drug: celecoxib|Drug: Ibuprofen|Drug: Naproxen	The First Occurrence of Antiplatelet Trialists Collaboration (APTC) Composite Endpoint, Confirmed by the Clinical Events Committee (CEC).|The First Occurrence of a Major Adverse Cardiovascular Events (MACE)|The First Occurrence of Clinically Significant Gastrointestinal Events (CSGIE)|Change From Baseline in Patient's Assessment of Arthritis Pain (VAS)	Clinical	Pfizer's Upjohn has merged with Mylan to form Viatris Inc.|The Cleveland Clinic|Pfizer	All	18 Years and older (Adult, Older Adult)	24081	Industry|Other	Interventional	Allocation: Randomized|Intervention Model: Parallel Assignment|Masking: Triple (Participant, Care Provider, Investigator)|Primary Purpose: Treatment	A3191172|2004-002441-13|PRECISION TRIAL	2006-10-04	2016-04-12	2016-04-12	2006-06-29	2017-05-01	2021-03-03	Carol M. Johnson MD, LLC, Alabaster, Alabama, United States|Orthopaedics West, Bessemer, Alabama, United States|Central Alabama Research, Birmingham, Alabama, United States|Simon Williamson Clinic/Clinical Research Advantage, Inc., Birmingham, Alabama, United States|Achieve Clinical Research, LLC, Birmingham, Alabama, United States|Alabama Clinical Therapeutics, LLC, Birmingham, Alabama, United S…	C+I		https://ClinicalTrials.gov/show/NCT00346216	Y	2016-11-13		https://pubmed.ncbi.nlm.nih.gov/27959716/	0.589041	10.1178	0.589041
394	NCT02543346	Comparability and Standardization of Controlled Allergen Challenge Facilities	Has Results	Allergic Rhinitis	Drug: Cetirizine|Other: Placebo	Comparison of TRSS From Baseline Between the EEU and BRC in the Cetirizine 10 mg and Placebo Groups.|Comparison of TNSS From Baseline Between the EEU and BRC in the Cetirizine 10 mg and Placebo Groups.|Comparison of TOSS From Baseline Between the EEU and BRC in the Cetirizine 10 mg and Placebo Groups.|Comparison of GRCS From Baseline Between the EEU and BRC in the Cetirizine 10 mg and Placebo Gro…	Surrogate	Queen's University|Biogenics Research Chamber, LLC	All	18 Years to 65 Years (Adult, Older Adult)	98	Other|Industry	Interventional	Allocation: Randomized|Intervention Model: Crossover Assignment|Masking: Double (Participant, Investigator)|Primary Purpose: Other	EEU-BRC-001	2015-10-01	2016-02-01	2016-05-01	2015-09-07	2019-04-09	2019-04-09	Biogenics Research Chamber, San Antonio, Texas, United States|Kingston General Hospital, Kingston, Ontario, Canada	C+I		https://ClinicalTrials.gov/show/NCT02543346	Y	2019-03-13	Title in Scholar	https://pubmed.ncbi.nlm.nih.gov/30878629/	3.11233	3.44932	2.86575
411	NCT02672644	Non-comparative Evaluation of Facial Expressions Following Lower Face Correction Using Emervel Classic and Emervel Deep	No Results Available	Nasolabial Folds|Wrinkles	Device: Emervel Classic|Device: Emervel Deep	Subject-reported time of return to social engagement after initial treatment|Change from baseline to post-treatment follow-up time points in subject reported GAIS|Subject satisfaction with treatment outcome of the nasolabial folds|Change from baseline to post-treatment follow-up time points in treating investigator reported WSRS|Change from baseline to post-treatment follow-up time points in trea…	Clinical	Galderma R&D	All	35 Years to 60 Years (Adult)	20	Industry	Interventional	Allocation: Non-Randomized|Intervention Model: Single Group Assignment|Masking: None (Open Label)|Primary Purpose: Treatment	GLI.04.SPR.US10346	2016-03-01	2016-05-01	2016-05-01	2016-02-03		2022-07-29	Arthur Swift Research Inc., Montreal, Quebec, Canada	C		https://ClinicalTrials.gov/show/NCT02672644	N	N/A			#VALUE!	#VALUE!	#VALUE!
417	NCT02731833	Short Term Clinical Study Investigating the Efficacy of an Occluding Dentifrice in Providing Relief From Dentinal Hypersensitivity	Has Results	Dentin Sensitivity	Other: stannous fluoride|Other: sodium monofluorophosphate	Change From Baseline in Schiff Sensitivity Score on Day 3|Change From Baseline in Tactile Threshold on Day 3|Change From Baseline in Schiff Sensitivity Score Post First Treatment by Direct Application|Change From Baseline in Tactile Threshold Post First Treatment by Direct Application	Clinical scale	GlaxoSmithKline	All	18 Years to 65 Years (Adult, Older Adult)	229	Industry	Interventional	Allocation: Randomized|Intervention Model: Parallel Assignment|Masking: Single (Investigator)|Primary Purpose: Treatment	205710	2016-04-01	2016-05-01	2016-05-20	2016-04-08	2017-03-15	2017-05-17	GSK Investigational Site, Mississauga, Ontario, Canada	C		https://ClinicalTrials.gov/show/NCT02731833	Y	2019-06-04		https://pubmed.ncbi.nlm.nih.gov/31164116/	3.09315	3.17534	3.0411
334	NCT01864174	Phase 4: Investigational Study to Evaluate Metformin XR Monotherapy Versus Metformin IR Monotherapy in Subjects With Type 2 Diabetes	Has Results	Type 2 Diabetes Mellitus	Drug: Metformin XR|Drug: Metformin IR|Drug: Placebo matching with Metformin XR|Drug: Placebo matching with Metformin IR	Adjusted Mean Change From Baseline in HbA1c|Number of Participants With Death, Serious Adverse Events (SAEs), SAEs Related to Study Therapy, SAEs Leading to Discontinuation, Adverse Events (AEs) Related to Study Therapy, and AEs Leading to Discontinuation|Mean Change in Fasting Plasma Glucose (FPG)|Mean Change in Mean Daily Glucose (MDG)|Percent of Participants With HbA1c < 7%	Clinical	Bristol-Myers Squibb	All	18 Years and older (Adult, Older Adult)	1736	Industry	Interventional	Allocation: Randomized|Intervention Model: Parallel Assignment|Masking: Double (Participant, Investigator)|Primary Purpose: Treatment	CV181-206|2012-004531-23	2013-06-20	2016-06-01	2016-06-01	2013-05-29	2017-07-21	2019-11-29	Central Alabama Research, Birmingham, Alabama, United States|Terence T. Hart, Md, Muscle Shoals, Alabama, United States|Clini Res Advantage Desert Clin Res, Llc, Mesa, Arizona, United States|Clinical Res Advantage Central, Phoenix, Arkansas, United States|Marin Endocrine Care And Research, Inc., Greenbrae, California, United States|Torrance Clinical Research Institute Inc., Lomita, California, Un…	C+I		https://ClinicalTrials.gov/show/NCT01864174	Y	2017-10-02	NCT in PubMed	https://pubmed.ncbi.nlm.nih.gov/28857388/	1.33699	4.28767	1.33699
361	NCT02149888	PRe-Exposure Prophylaxis Acceptability & Readiness Assessments for Toronto gaY, Bisexual and Other Men Who Have Sex With Men-5	No Results Available	HIV|Human Immunodeficiency Virus	Drug: Tenofovir/emtricitabine	Participants' self-reported overall acceptability of PrEP|The level of community interest in PrEP|Adherence to daily TDF/FTC-based PrEP|Time required by the patient, physician and research coordinator for each type of study visit.|HIV infection|Sexually transmitted infections|Burden of syndemic health problems|Change in estimated glomerular filtration rate|Percentage change in bone mineral densit…	Clinical	Unity Health Toronto|Hassle Free Clinic|Maple Leaf Research|Ryerson University|AIDS Committee of Toronto|Canadian AIDS Treatment Information Exchange|Gilead Sciences	Male	18 Years and older (Adult, Older Adult)	52	Other|Industry	Interventional	Allocation: N/A|Intervention Model: Single Group Assignment|Masking: None (Open Label)|Primary Purpose: Prevention	PREPARATORY-5	2014-10-01	2016-06-01	2016-06-01	2014-05-29		2016-10-17	St. Michael's Hospital, Toronto, Ontario, Canada	C		https://ClinicalTrials.gov/show/NCT02149888	Y	2018-12-10		https://pubmed.ncbi.nlm.nih.gov/30530721/	2.52603	4.19452	2.52603
381	NCT02394600	The Impact of Grass SLIT Treatment on Birch Pollen Induced Allergic Rhinitis - a Pilot Evaluation	Has Results	Allergic Rhinoconjunctivitis	Drug: Grastek®|Drug: Placebo	Change in Total Nasal Symptom Score (TNSS) From Baseline to Post-treatment.|Analysis of Blood Samples for Potential Biomarkers by Comparing Baseline and Post-treatment Samples.	Clinical scale	Queen's University|Merck Sharp & Dohme LLC	All	18 Years to 65 Years (Adult, Older Adult)	93	Other|Industry	Interventional	Allocation: Randomized|Intervention Model: Single Group Assignment|Masking: Double (Participant, Investigator)|Primary Purpose: Treatment	EEU-MERCK 001	2015-04-01	2016-04-01	2016-06-01	2015-03-20	2018-01-29	2018-01-29	Kingston General Hospital, Kingston, Ontario, Canada	C		https://ClinicalTrials.gov/show/NCT02394600	Y	2018-02-09		https://pubmed.ncbi.nlm.nih.gov/29432967/	1.86027	2.86301	1.69315
408	NCT02636816	Cardiovascular Effects of Carbetocin Given During Elective Cesarean	No Results Available	Effect of Carbetocin on Cardiovascular System|Pregnancy	Drug: carbetocin	percent change in cardiac output parameters as measured by non-invasive cardiac output monitor|incidence of side effects occurring within timeframe below	Surrogate	University of British Columbia|Edwards Lifesciences	Female	19 Years and older (Adult, Older Adult)	57	Other|Industry	Interventional	Allocation: Randomized|Intervention Model: Parallel Assignment|Masking: Triple (Participant, Care Provider, Investigator)|Primary Purpose: Supportive Care	H15-03007	2016-03-01	2016-06-01	2016-06-01	2015-12-22		2016-11-17	BC Women's Hospital, Vancouver, British Columbia, Canada	C		https://ClinicalTrials.gov/show/NCT02636816	N	N/A			#VALUE!	#VALUE!	#VALUE!
229	NCT00967304	Clinical Decision Rule Validation Study to Predict Low Recurrent Risk in Patients With Unprovoked Venous Thromboembolism	No Results Available	Idiopathic Venous Thromboembolism	Other: Application of the"Men continue and HER DOO2" rule	The primary study outcome is the incidence of adjudicated recurrent major VTE at 1 year in patients deemed by the "Men and HER DOO2" CDR to be at low risk of recurrent VTE.|Any VTE 1 year event rate in low risk patients|Major bleeding 1 year event rate in un-anticoagulated low risk patients|Major VTE 1 year event rate in high risk patients who continue anticoagulant therapy|Major VTE 1 year event…	Clinical	Ottawa Hospital Research Institute|BioMérieux|Centre Hospitalier Régional et Universitaire de Brest	All	18 Years and older (Adult, Older Adult)	2779	Other|Industry	Interventional	Allocation: Non-Randomized|Intervention Model: Parallel Assignment|Masking: None (Open Label)|Primary Purpose: Diagnostic	2008039-01H	2008-11-01	2015-01-01	2016-07-01	2009-08-27		2016-09-01	UC Davis, Santa Monica, California, United States|Penobscot Bay Medical Center, Rockport, Maine, United States|Duke University, Durham, North Carolina, United States|Prince of Wales Hospital, Sydney, New South Wales, Australia|CUB Hopital Erasme, Brussels, Belgium|CDHA-Queen Elizabeth II Health Science Centre, Halifax, Nova Scotia, Canada|Hamilton Health Sciences Center, Hamilton, Ontario, Canada…	C+I		https://ClinicalTrials.gov/show/NCT00967304	Y	2017-03-17		https://pubmed.ncbi.nlm.nih.gov/28314711/	2.20822	8.37808	0.709589
317	NCT01709110	VERtebral Fracture Treatment Comparisons in Osteoporotic Women	Has Results	Postmenopausal Osteoporosis	Drug: Teriparatide|Drug: Risedronate|Drug: Placebo|Drug: Calcium|Drug: Vitamin D	Proportion of Participants With New Vertebral Fractures|Proportion of Participants With Pooled New and Worsening Vertebral Fractures|Proportion of Participants With Pooled Clinical Vertebral and Non-Vertebral Fragility Fractures|Proportion of Participants With Non-Vertebral Fragility Fractures|Proportion of Participants With Major Non-Vertebral Fragility Fractures|Proportion of Participants With …	Clinical	Eli Lilly and Company	Female	45 Years and older (Adult, Older Adult)	1366	Industry	Interventional	Allocation: Randomized|Intervention Model: Parallel Assignment|Masking: Quadruple (Participant, Care Provider, Investigator, Outcomes Assessor)|Primary Purpose: Treatment	14536|B3D-EW-GHDW|2012-000123-41	2012-10-01	2016-07-01	2016-07-01	2012-10-17	2018-01-23	2019-09-23	For additional information regarding investigative sites for this trial, contact 1-877-CTLILLY (1-877-285-4559, 1-317-615-4559) Mon - Fri from 9 AM to 5 PM Eastern Time (UTC/GMT - 5 hours, EST), or speak with your personal physician., Birmingham, Alabama, United States|For additional information regarding investigative sites for this trial, contact 1-877-CTLILLY (1-877-285-4559, 1-317-615-4559) M…			https://ClinicalTrials.gov/show/NCT01709110	Y	2017-11-09		https://pubmed.ncbi.nlm.nih.gov/29129436/	1.3589	5.10959	1.3589
[truncated: 167 more rows]

## Sheet: Non-industry Dataset
Rank	NCT Number	Title	Study Results	Conditions	Interventions	Outcome Measures	Outcome (surrogate, clinical scale, clinical)	Sponsor/Collaborators	Gender	Age	Enrollment	Funded Bys	Study Type	Study Designs	Other IDs	Start Date	Primary Completion Date	Completion Date	First Posted	Results First Posted	Last Update Posted	Locations	Canada vs Canada + International	Study Documents	URL	Published (Y/N)	Publication date	Type of publication	Time (years) between start and completion	Trial completion to results reporting	Publication URL	Time from primary completion to publication	Time from trial start date to publication	Time from trial completion date to publication
[truncated: 384 more rows]
